# Supplementary material for: Social interaction following prepubertal stress alters prefrontal gene expression associated with cell signalling and oligodendrocytes
Source: Transl Psychiatry. 2022 Dec 16;12:516. doi: 10.1038/s41398-022-02280-7 (PMC9758144; doi:10.1038/s41398-022-02280-7)
Supplement: Supplementary file 1 — Supplementary Table 1 [file 41398_2022_2280_MOESM1_ESM.csv]

Differentially expressed genes at the 'Delay' timepoint between Con vs PPS rats
ensembl gene identificaiton	entrezgene identification	external gene name	gene biotype	logFC	Average Expression	t value	P value	adjusted P Value	B value
ENSRNOG00000046139	684293	Syt14	protein_coding	0.967861347	1.682136514	4.809517947	9.83E-05	0.143989785	1.301909858
ENSRNOG00000000778	499401	Znrd1as1	protein_coding	-0.540385009	2.702467432	-4.694360324	0.000128977	0.143989785	1.178081776
ENSRNOG00000014395	140588	Gli3	protein_coding	1.104738094	1.594476143	4.693057522	0.000129374	0.143989785	1.103653116
ENSRNOG00000012671	307893	Gan	protein_coding	1.159942468	1.059712514	4.584941108	0.000166998	0.143989785	0.804069342
ENSRNOG00000036971	296207	Smim26	protein_coding	-0.513268318	4.329544319	-4.471190964	0.000218566	0.143989785	0.707590035
ENSRNOG00000033575	685462	Emid1	protein_coding	-0.790103649	4.355663378	-4.444924379	0.000232594	0.143989785	0.6452618
ENSRNOG00000015667	171577	Epcam	protein_coding	-1.064146159	0.903064572	-4.507836286	0.000200405	0.143989785	0.48728375
ENSRNOG00000007090	24239	Cacna1c	protein_coding	0.837855648	4.83104597	4.335301283	0.000301601	0.143989785	0.385813983
ENSRNOG00000012470	315658	Zc3h12c	protein_coding	1.072041207	1.772838746	4.280660403	0.000343332	0.143989785	0.249827749
ENSRNOG00000027145	300807	Rora	protein_coding	0.929182454	1.104217129	4.266281615	0.000355244	0.143989785	0.166319235
ENSRNOG00000003964	299957	Nsmce2	protein_coding	-0.431133466	4.029853643	-4.200184943	0.000415559	0.143989785	0.120635459
ENSRNOG00000017503	291567	Ppargc1b	protein_coding	0.902835249	1.59739591	4.210241433	0.00040576	0.143989785	0.104563942
ENSRNOG00000000190	NA	Ep300	protein_coding	0.837168929	2.98348226	4.155009368	0.000462579	0.143989785	0.043698984
ENSRNOG00000054294	100364568	Rprd2	protein_coding	0.652582313	4.755062709	4.172000445	0.0004443	0.143989785	0.021958829
ENSRNOG00000020113	294014	Cnnm2	protein_coding	0.366054371	4.496919729	4.153628738	0.000464097	0.143989785	-0.009231672
ENSRNOG00000002139	289568	Cracd	protein_coding	0.523824306	6.18278518	4.162920576	0.000453976	0.143989785	-0.030378916
ENSRNOG00000004401	299938	Mrpl13	protein_coding	-0.53199528	5.737028824	-4.153622329	0.000464104	0.143989785	-0.04218779
ENSRNOG00000008489	366461	Ppih	protein_coding	-0.509486545	4.033307458	-4.113967513	0.000509892	0.143989785	-0.066456468
ENSRNOG00000037238	360569	Mrm3	protein_coding	-0.400365587	3.545461349	-4.098556799	0.00052888	0.143989785	-0.084397525
ENSRNOG00000047152	NA	AABR07070185.1	miRNA	1.60253751	-1.13010325	4.653108512	0.000142162	0.143989785	-0.097682212
ENSRNOG00000013975	365096	Acat2l1	protein_coding	-0.464252792	4.880669766	-4.114268527	0.000509528	0.143989785	-0.103797439
ENSRNOG00000003738	289369	Ush2a	protein_coding	1.348258843	0.620607203	4.170727831	0.000445644	0.143989785	-0.109329095
ENSRNOG00000030213	363087	Vps13c	protein_coding	0.913043018	4.68614034	4.108475804	0.000516579	0.143989785	-0.118359956
ENSRNOG00000024482	304302	Tnrc18	protein_coding	0.835123982	5.356075819	4.107287826	0.000518037	0.143989785	-0.141441204
ENSRNOG00000032208	302424	Eda	protein_coding	1.183456735	0.738166092	4.115024579	0.000508615	0.143989785	-0.178263231
ENSRNOG00000024663	362528	Fkbp15	protein_coding	0.37227399	4.774855427	4.077124354	0.000556468	0.143989785	-0.189243801
ENSRNOG00000043102	360674	Bahcc1	protein_coding	1.058963087	2.956164012	4.042257159	0.00060445	0.143989785	-0.198431513
ENSRNOG00000042179	307642	Cfap20	protein_coding	-0.431321455	5.375093372	-4.055203042	0.000586171	0.143989785	-0.253768412
ENSRNOG00000012055	308757	Man2a2	protein_coding	0.619252813	5.961671809	4.049333752	0.000594389	0.143989785	-0.28445611
ENSRNOG00000019868	29672	Psma5	protein_coding	-0.40332379	6.052176751	-4.039711172	0.000608111	0.143989785	-0.304885837
ENSRNOG00000010065	361076	Dgkh	protein_coding	1.257498053	2.450244918	3.98556967	0.000691419	0.143989785	-0.314626475
ENSRNOG00000005451	117253	Dnah11	protein_coding	1.587288203	0.458901606	4.09419905	0.000534377	0.143989785	-0.352036994
ENSRNOG00000061328	64019	Pag1	protein_coding	1.270023531	-0.011093857	4.105639769	0.000520067	0.143989785	-0.364160429
ENSRNOG00000004305	304883	Abl2	protein_coding	1.079766005	2.964832566	3.963388675	0.000728747	0.143989785	-0.369807441
ENSRNOG00000002053	289486	Fras1	protein_coding	1.170791277	3.577851512	3.967847971	0.000721085	0.143989785	-0.371728372
ENSRNOG00000004444	305501	Ikzf1	protein_coding	1.043163212	0.336617362	4.051991002	0.000590654	0.143989785	-0.377205324
ENSRNOG00000022870	59328	Smad5	protein_coding	0.599317866	3.220251482	3.956714813	0.000740367	0.143989785	-0.388961038
ENSRNOG00000013912	310801	Slc30a7	protein_coding	0.677884124	1.959246074	3.947994787	0.000755826	0.143989785	-0.404288997
ENSRNOG00000038766	103694328	LOC103694328	protein_coding	1.095949306	2.811887863	3.937107717	0.00077558	0.143989785	-0.421289029
ENSRNOG00000060970	64104	Tnmd	protein_coding	-1.576575391	-0.562324788	-4.068715731	0.000567679	0.143989785	-0.434886981
ENSRNOG00000019476	316611	Agap1	protein_coding	0.513007758	6.238756874	3.97639886	0.000706616	0.143989785	-0.450350052
ENSRNOG00000049439	NA		miRNA	1.483694037	-0.554460783	4.170027552	0.000446385	0.143989785	-0.471653483
ENSRNOG00000006729	314396	Slc24a4	protein_coding	1.172066851	3.782020194	3.925243792	0.000797691	0.143989785	-0.473257405
ENSRNOG00000016227	58815	Glrx3	protein_coding	-0.437512155	6.820459918	-3.966533367	0.000723335	0.143989785	-0.473811681
ENSRNOG00000001804	81678	Itpr2	protein_coding	1.158856395	1.821840681	3.893512079	0.000859959	0.143989785	-0.520385256
ENSRNOG00000008533	59117	Ago2	protein_coding	1.128032775	3.114604877	3.888035941	0.000871184	0.143989785	-0.531440325
ENSRNOG00000053303	681008	Bend4	protein_coding	1.289271747	-0.476839055	4.082722497	0.000549126	0.143989785	-0.537335298
ENSRNOG00000014373	361623	Trim66	protein_coding	1.063883569	2.387942471	3.879162425	0.000889682	0.143989785	-0.537928448
ENSRNOG00000014768	NA	Glis3	protein_coding	1.755411679	-0.515184639	4.123543724	0.000498437	0.143989785	-0.543160365
ENSRNOG00000016258	291406	Zfp516	protein_coding	1.142951031	1.916316091	3.879646946	0.000888662	0.143989785	-0.545451001
ENSRNOG00000014678	317674	Fzd5	protein_coding	1.674475145	-0.732476896	4.191728311	0.000423982	0.143989785	-0.54812384
ENSRNOG00000048961	117095	Bhlhe41	protein_coding	0.811378351	3.517342427	3.885433942	0.000876568	0.143989785	-0.549666138
ENSRNOG00000005359	311093	Csrnp3	protein_coding	0.959832944	3.274781185	3.884740412	0.000878009	0.143989785	-0.550769809
ENSRNOG00000047296	303617	Bptf	protein_coding	0.467353195	6.048063632	3.928111356	0.00079229	0.143989785	-0.557127882
ENSRNOG00000048738	103689963	Hdac6	protein_coding	0.921749525	-0.318415374	4.04140348	0.000605675	0.143989785	-0.562037963
ENSRNOG00000017150	290939	Med10	protein_coding	-0.58236893	4.971923086	-3.890850878	0.000865396	0.143989785	-0.608400069
ENSRNOG00000010657	100363289	LOC100363289	protein_coding	-0.590637992	6.374861876	-3.897336767	0.000852205	0.143989785	-0.626819872
ENSRNOG00000059875	314265	Zfyve26	protein_coding	0.436419764	3.961444284	3.855395881	0.000941171	0.143989785	-0.64569187
ENSRNOG00000014153	499615	Lhfpl6	protein_coding	-0.603895647	6.512539095	-3.862480291	0.000925521	0.143989785	-0.706577259
ENSRNOG00000009035	297082	Malsu1	protein_coding	-0.508989808	4.073777591	-3.82235106	0.001017712	0.143989785	-0.710988462
ENSRNOG00000053240	311578	Soga1	protein_coding	1.219927512	1.80707103	3.797711627	0.001078773	0.143989785	-0.712182619
ENSRNOG00000037483	304569	Ep400	protein_coding	0.458438605	6.04394801	3.857123315	0.000937331	0.143989785	-0.716107841
ENSRNOG00000007053	100911235	Med7	protein_coding	-0.476480482	3.365646969	-3.80001889	0.001072904	0.143989785	-0.720055538
ENSRNOG00000009019	29464	Slc6a6	protein_coding	0.668428374	4.507792848	3.831469022	0.000995995	0.143989785	-0.723053455
ENSRNOG00000017030	282546	Arid1b	protein_coding	0.305928553	6.425135185	3.853659259	0.000945047	0.143989785	-0.726223483
ENSRNOG00000025353	685245	Ears2	protein_coding	0.944170664	0.732750763	3.832332353	0.000993963	0.143989785	-0.744198118
ENSRNOG00000002863	54234	Cacna1e	protein_coding	1.369062523	4.964625156	3.826912404	0.00100679	0.143989785	-0.758303467
ENSRNOG00000011932	100361269	Snrpa1	protein_coding	-0.425299539	4.303660113	-3.804099096	0.001062603	0.143989785	-0.762877817
ENSRNOG00000056729	NA	AABR07001780.1	lincRNA	-0.955397673	0.207041035	-3.885638008	0.000876145	0.143989785	-0.768839981
ENSRNOG00000003213	287773	Helz	protein_coding	0.642756003	3.850641461	3.790148106	0.001098235	0.143989785	-0.780695453
ENSRNOG00000000277	309902	Tet1	protein_coding	0.882676767	0.820894797	3.799789646	0.001073486	0.143989785	-0.796233574
ENSRNOG00000026271	298020	Tmem245	protein_coding	1.164826613	2.407162375	3.749545727	0.001208816	0.143989785	-0.813230575
ENSRNOG00000021105	295263	Gabpb2	protein_coding	1.110169125	-0.388052119	3.922548363	0.000802802	0.143989785	-0.820974744
ENSRNOG00000019075	25126	Stat5b	protein_coding	0.774436138	3.944253044	3.767666366	0.001158164	0.143989785	-0.832214332
ENSRNOG00000049937	83578	Pdxk	protein_coding	0.657748943	3.633660508	3.74318213	0.001227119	0.143989785	-0.863645724
ENSRNOG00000033700	368084	Bud23	protein_coding	-0.506361881	4.213891466	-3.752786921	0.001199597	0.143989785	-0.868486439
ENSRNOG00000053203	362427	Mical3	protein_coding	0.797287121	4.780476242	3.766909559	0.001160236	0.143989785	-0.879709203
ENSRNOG00000029510	316009	Plxnb1	protein_coding	0.97161384	5.002408082	3.768760996	0.001155172	0.143989785	-0.889721648
ENSRNOG00000008598	362772	Btbd7	protein_coding	0.903078948	2.946614003	3.717961477	0.001302397	0.143989785	-0.889940908
ENSRNOG00000026344	313892	Togaram2	protein_coding	1.54886305	0.585882925	3.813845736	0.001038392	0.143989785	-0.890832643
ENSRNOG00000008425	685707	Nav1	protein_coding	0.971368397	4.705355071	3.761883431	0.001174096	0.143989785	-0.891234811
ENSRNOG00000023579	310859	Tet2	protein_coding	0.477485227	3.907148983	3.72478971	0.001281577	0.143989785	-0.919543181
ENSRNOG00000055222	NA	AC094212.1	protein_coding	-0.73233822	0.867220319	-3.725598996	0.001279131	0.143989785	-0.921592142
ENSRNOG00000037645	680319	Tceal7	protein_coding	-0.704468875	0.300630482	-3.771220287	0.001148479	0.143989785	-0.923895245
ENSRNOG00000046174	NA	AABR07073146.1	protein_coding	-0.486946285	3.7416653	-3.711565236	0.001322204	0.143989785	-0.929684698
ENSRNOG00000055580	NA	AABR07010620.1	lincRNA	1.600250732	-0.471398512	3.825213049	0.001010845	0.143989785	-0.932336251
ENSRNOG00000055853	113961	Gorasp2	protein_coding	-0.393283992	4.292868732	-3.726099551	0.001277621	0.143989785	-0.938380126
ENSRNOG00000043969	100314131	Mir632	miRNA	0.821715457	1.243626878	3.69958052	0.001360122	0.143989785	-0.944428688
ENSRNOG00000001767	498107	RGD1562339	protein_coding	1.056138637	2.516647818	3.680539471	0.001422587	0.143989785	-0.959200332
ENSRNOG00000016998	25049	Atxn1	protein_coding	1.137915395	3.786165488	3.707225882	0.001335811	0.143989785	-0.967036004
ENSRNOG00000053054	315291	Ccnt1	protein_coding	1.604368962	-0.122700131	3.767924441	0.001157458	0.143989785	-0.970042479
ENSRNOG00000011585	191571	Fat3	protein_coding	1.179916854	4.352193997	3.716464546	0.001307006	0.143989785	-0.972223876
ENSRNOG00000047880	103689975	LOC103689975	protein_coding	1.30435637	-0.132960492	3.783319512	0.001116105	0.143989785	-0.975151284
ENSRNOG00000008173	315427	Sesn3	protein_coding	1.066118147	4.95664295	3.721601777	0.001291256	0.143989785	-0.990015719
ENSRNOG00000042679	365462	Lcor	protein_coding	0.994109429	2.318493456	3.65938817	0.001495302	0.143989785	-0.995793619
ENSRNOG00000014997	25151	Igf2r	protein_coding	0.352311607	5.607936175	3.724157996	0.001283489	0.143989785	-1.004419639
ENSRNOG00000014148	305861	Ap5m1	protein_coding	0.62358316	2.610419203	3.652199489	0.001520842	0.143989785	-1.012916688
ENSRNOG00000009080	299159	Atp6v1d	protein_coding	-0.415742293	8.483493987	-3.72034606	0.001295089	0.143989785	-1.015395801
ENSRNOG00000003472	317599	Atp11c	protein_coding	1.055356831	1.858667158	3.646398698	0.001541764	0.143989785	-1.023835057
ENSRNOG00000042903	688386	Cox7a2l2	protein_coding	-0.587187579	7.172964268	-3.719965132	0.001296253	0.143989785	-1.024165951
ENSRNOG00000052298	NA	AABR07014974.1	protein_coding	2.125814312	0.803833914	3.662329429	0.001484974	0.143989785	-1.037563012
ENSRNOG00000006721	NA	AABR07049064.1	protein_coding	1.142429398	-0.510440023	3.839559662	0.000977111	0.143989785	-1.041906403
ENSRNOG00000018885	100910046	LOC100910046	protein_coding	1.568982827	-0.946693471	3.900063852	0.000846719	0.143989785	-1.046237295
ENSRNOG00000021463	25747	Ppara	protein_coding	1.102747259	-0.347377052	3.774576458	0.001139407	0.143989785	-1.047074698
ENSRNOG00000054689	303393	Cox7b	protein_coding	-0.595330254	7.311563389	-3.707144953	0.001336066	0.143989785	-1.052346022
ENSRNOG00000017801	79255	Atf4	protein_coding	-0.398787826	7.889672019	-3.704324648	0.001344985	0.143989785	-1.055365387
ENSRNOG00000006932	NA	AABR07029272.1	protein_coding	1.579861117	-0.928874585	3.835771886	0.000985908	0.143989785	-1.068264758
ENSRNOG00000032579	296455	Zswim2	protein_coding	1.64225101	-1.048486943	4.01541879	0.000644175	0.143989785	-1.073644698
ENSRNOG00000058157	366138	Ldlrad3	protein_coding	1.14993918	-0.194132315	3.737335381	0.001244177	0.143989785	-1.077017531
ENSRNOG00000039848	102238592	Ak6	protein_coding	-0.418825983	6.519916192	-3.695890791	0.00137201	0.143989785	-1.077804823
ENSRNOG00000000795	24750	RT1-N3	protein_coding	-0.49184415	4.438476707	-3.667986354	0.00146531	0.143989785	-1.077909396
ENSRNOG00000011151	308831	Tenm4	protein_coding	1.091683666	4.724996587	3.678300168	0.001430117	0.143989785	-1.078041481
ENSRNOG00000013553	499191	Ngrn	protein_coding	-0.332654693	6.168824769	-3.693720921	0.00137905	0.143989785	-1.079839255
ENSRNOG00000008222	171139	Timm9	protein_coding	-0.455143286	4.269687082	-3.654485554	0.001512673	0.143989785	-1.088576091
ENSRNOG00000015858	367166	Hyal1	protein_coding	1.199244599	2.123696449	3.608968513	0.001683768	0.143989785	-1.098986635
ENSRNOG00000017447	296302	Eif2s2	protein_coding	-0.464814397	7.007919716	-3.686131415	0.001403954	0.143989785	-1.099893441
ENSRNOG00000002294	689142	Snx29	protein_coding	0.846552103	2.941343214	3.61930986	0.001643293	0.143989785	-1.101958833
ENSRNOG00000011789	50938	Cdon	protein_coding	0.516308952	3.039224501	3.610167191	0.001679027	0.143989785	-1.119345627
ENSRNOG00000060936	309295	Ikbkg	protein_coding	0.823981062	0.771631553	3.62049663	0.00163871	0.143989785	-1.126181903
ENSRNOG00000009656	313589	Rspo1	protein_coding	-2.714098439	1.245010653	-3.623020326	0.001629006	0.143989785	-1.132862007
ENSRNOG00000027988	311604	Zhx3	protein_coding	0.851319975	4.242466794	3.635269102	0.001582706	0.143989785	-1.142330887
ENSRNOG00000002821	59265	Phlpp1	protein_coding	0.416335004	6.3268953	3.664380482	0.001477815	0.143989785	-1.147727848
ENSRNOG00000045857	NA	Tmed8	protein_coding	1.007780702	1.749052393	3.58262996	0.001791348	0.143989785	-1.150888657
ENSRNOG00000059582	100911949	Odaph	protein_coding	0.829683811	0.126284713	3.640246842	0.001564264	0.143989785	-1.154790404
ENSRNOG00000000886	363909	Caln1	protein_coding	0.738177217	3.633062077	3.614763363	0.001660968	0.143989785	-1.154989659
ENSRNOG00000002874	NA	AABR07065078.1	protein_coding	-0.529269241	4.605072505	-3.631486641	0.001596863	0.143989785	-1.157959258
ENSRNOG00000007033	305438	Sorcs2	protein_coding	0.50732291	5.908147236	3.655334517	0.001509651	0.143989785	-1.163198348
ENSRNOG00000023760	316455	Plekhm3	protein_coding	0.693481126	3.016157277	3.595107462	0.001739565	0.143989785	-1.164312659
ENSRNOG00000012219	313056	Snrnp40	protein_coding	-0.392730097	4.376242917	-3.619381047	0.001643018	0.143989785	-1.167841086
ENSRNOG00000018373	315776	Tln2	protein_coding	1.029425496	5.560481104	3.649318549	0.001531198	0.143989785	-1.170571076
ENSRNOG00000011222	58945	Dynll1	protein_coding	-0.451222584	8.517347279	-3.647103859	0.001539206	0.143989785	-1.177939335
ENSRNOG00000026793	691922	Nt5dc3	protein_coding	1.259893718	3.933768693	3.610147812	0.001679103	0.143989785	-1.178308025
ENSRNOG00000002969	54260	Itpkb	protein_coding	0.862856747	3.825115926	3.6075472	0.001689407	0.143989785	-1.178321316
ENSRNOG00000014317	296710	Arpc5l	protein_coding	-0.411491142	5.696501434	-3.642001228	0.001557815	0.143989785	-1.185624556
ENSRNOG00000023065	362425	Zfp637	protein_coding	-0.38420804	5.745357996	-3.64201233	0.001557774	0.143989785	-1.186727001
ENSRNOG00000051258	373541	Taf9	protein_coding	-0.413883258	6.261525708	-3.641321438	0.00156031	0.143989785	-1.197260729
ENSRNOG00000051938	NA	AABR07001591.1	lincRNA	-0.736244204	-0.290103802	-3.648433938	0.001534391	0.143989785	-1.235617139
ENSRNOG00000038176	365797	Ufm1	protein_coding	-0.374781976	5.267790224	-3.606991644	0.001691617	0.143989785	-1.248674973
ENSRNOG00000056659	29386	Mecp2	protein_coding	0.980655992	2.728095956	3.544791489	0.001957847	0.143989785	-1.254447751
ENSRNOG00000051996	NA	AABR07004703.1	lincRNA	1.682763588	-1.166722758	3.762535747	0.001172288	0.143989785	-1.255044823
ENSRNOG00000006051	NA	AABR07016841.1	protein_coding	-0.789895231	4.773885865	-3.593344606	0.00174679	0.143989785	-1.259752086
ENSRNOG00000014248	59323	Erbb4	protein_coding	1.502319822	2.67541711	3.539887405	0.001980512	0.143989785	-1.262500064
ENSRNOG00000019223	100360100	Atp5f1c	protein_coding	-0.394659235	8.17669218	-3.607623141	0.001689106	0.143989785	-1.267834057
ENSRNOG00000025587	25157	Plagl1	protein_coding	1.55766249	2.088466631	3.525300671	0.002049465	0.143989785	-1.268402751
ENSRNOG00000031802	NA	LOC691427	protein_coding	-0.578852289	5.432229947	-3.59877053	0.001724645	0.143989785	-1.268934777
ENSRNOG00000045779	NA	AABR07039210.2	processed_pseudogene	0.687474754	4.683610712	3.581865179	0.001794571	0.143989785	-1.272603093
ENSRNOG00000007426	689176	Tmem64	protein_coding	0.978800668	1.458683761	3.523624511	0.002057538	0.143989785	-1.276713171
ENSRNOG00000010306	58940	H2az1	protein_coding	-0.409772361	5.756549641	-3.60144223	0.001713842	0.143989785	-1.277410224
ENSRNOG00000015932	293888	Plgrkt	protein_coding	-0.48904747	2.824295704	-3.522833287	0.002061359	0.143989785	-1.286000427
ENSRNOG00000056410	NA	AABR07033184.1	lincRNA	2.028218049	-2.11822579	3.954725573	0.000743865	0.143989785	-1.288547298
ENSRNOG00000025909	361805	Uqcc2	protein_coding	-0.535330865	5.596680508	-3.590881736	0.001756935	0.143989785	-1.293689507
ENSRNOG00000008674	690358	Prdm11	protein_coding	1.180349063	2.093548075	3.514695746	0.002101072	0.143989785	-1.293767503
ENSRNOG00000013140	65034	Pdzd2	protein_coding	1.352558929	5.02094151	3.576351395	0.001817977	0.143989785	-1.304205457
ENSRNOG00000050932	100366237	Pfdn4	protein_coding	-0.439001235	4.491181614	-3.557144609	0.001901881	0.143989785	-1.310467391
ENSRNOG00000005698	25488	Ndufa5	protein_coding	-0.463859897	6.709155759	-3.589960106	0.001760746	0.143989785	-1.313072814
ENSRNOG00000037886	364476	Hs6st3	processed_transcript	1.211823749	2.568407952	3.511095426	0.002118881	0.143989785	-1.317491774
ENSRNOG00000006593	79563	Grpel1	protein_coding	-0.333397366	5.724352605	-3.581426644	0.001796422	0.143989785	-1.319772837
ENSRNOG00000047934	498701	RGD1566359	protein_coding	0.747505647	3.497032743	3.531586535	0.002019466	0.143989785	-1.31991043
ENSRNOG00000027864	25518	Ppia	protein_coding	-0.484005139	9.520024773	-3.576235635	0.001818471	0.143989785	-1.32034688
ENSRNOG00000016891	290997	Uimc1	protein_coding	-0.433564139	4.780695464	-3.561343264	0.001883219	0.143989785	-1.320600948
ENSRNOG00000042519	315686	Peak1	protein_coding	1.340408101	3.543202663	3.533943044	0.002008332	0.143989785	-1.322041721
ENSRNOG00000001106	687565	Denr	protein_coding	-0.473949152	5.903998617	-3.582215704	0.001793093	0.143989785	-1.322966304
ENSRNOG00000002882	304695	Zcchc2	protein_coding	0.51907318	3.27495016	3.523786439	0.002056756	0.143989785	-1.326752363
ENSRNOG00000029394	361679	Dusp8	protein_coding	0.537667999	5.54080637	3.576732733	0.001816348	0.143989785	-1.329145151
ENSRNOG00000049920	29669	Psma2	protein_coding	-0.429624376	6.439080816	-3.581430609	0.001796405	0.143989785	-1.330295844
ENSRNOG00000019957	310753	Lrig2	protein_coding	0.687250231	3.749440856	3.529509621	0.00202933	0.143989785	-1.336721906
ENSRNOG00000056130	NA	AABR07028970.2	protein_coding	1.332449531	0.039057695	3.551217336	0.001928535	0.143989785	-1.337854366
ENSRNOG00000006338	312781	Lrp6	protein_coding	0.748814992	3.852996561	3.535070591	0.002003026	0.143989785	-1.337915235
ENSRNOG00000001551	94271	Atp5pf	protein_coding	-0.559534856	7.452434967	-3.576568947	0.001817048	0.143989785	-1.341131394
ENSRNOG00000001816	288003	Rfc4	protein_coding	-0.408570021	3.265324823	-3.503330212	0.002157799	0.143989785	-1.354007072
ENSRNOG00000017017	311872	Zbtb43	protein_coding	0.828547426	2.116626576	3.483429184	0.002260775	0.143989785	-1.355290036
ENSRNOG00000010843	310416	Nhlrc3	protein_coding	0.648834274	2.346554565	3.483294108	0.00226149	0.143989785	-1.359671561
ENSRNOG00000004360	84404	Gemin2	protein_coding	-0.61841745	2.870907505	-3.486588406	0.002244111	0.143989785	-1.360305054
ENSRNOG00000050343	683593	Jmy	protein_coding	0.671026037	2.851290097	3.494811192	0.002201303	0.143989785	-1.362273084
ENSRNOG00000046309	314386	Gpr68	protein_coding	-0.741193561	2.399431661	-3.480158757	0.002278153	0.143989785	-1.36290016
ENSRNOG00000005256	362154	Zc3h15	protein_coding	-0.425881858	7.048747057	-3.563863629	0.001872104	0.143989785	-1.37056373
ENSRNOG00000006894	266606	Tor1a	protein_coding	-0.392446335	4.727454096	-3.537404926	0.001992084	0.143989785	-1.373027204
ENSRNOG00000061944	NA	AABR07060473.1	lincRNA	1.90512949	0.08501816	3.519730872	0.002076412	0.143989785	-1.39041201
ENSRNOG00000001991	192241	Atp5po	protein_coding	-0.479775234	7.696202179	-3.548586766	0.001940482	0.143989785	-1.401556969
ENSRNOG00000005393	498423	Sertad2	protein_coding	0.90467204	1.89885136	3.455295667	0.002414629	0.143989785	-1.409192447
ENSRNOG00000020701	497672	Brca1	protein_coding	0.682479223	0.42464143	3.49563833	0.002197041	0.143989785	-1.409443159
ENSRNOG00000013493	29671	Psma4	protein_coding	-0.414347632	6.875933016	-3.545456808	0.001954792	0.143989785	-1.411526293
ENSRNOG00000004150	317170	Slc9a7	protein_coding	1.127333547	3.169026712	3.478052187	0.002289416	0.143989785	-1.423572746
ENSRNOG00000028335	310341	Fat4	protein_coding	1.345938862	1.976510813	3.444296398	0.002477536	0.143989785	-1.432905906
ENSRNOG00000056631	NA	AABR07038021.1	protein_coding	-0.457663882	5.958749613	-3.530222507	0.002025939	0.143989785	-1.439342522
ENSRNOG00000018231	296583	Nacc2	protein_coding	0.865048678	5.204441321	3.520060945	0.002074805	0.143989785	-1.440122147
ENSRNOG00000001120	360817	Med13l	protein_coding	0.467969437	6.115527101	3.527823461	0.002037373	0.143989785	-1.447962485
ENSRNOG00000011625	290794	Tnks	protein_coding	0.991838011	4.734947867	3.504100432	0.002153907	0.143989785	-1.458414525
ENSRNOG00000030871	50663	Calm2	protein_coding	-0.48664191	9.575484004	-3.507722499	0.0021357	0.143989785	-1.468567503
ENSRNOG00000051948	363519	Hcfc1	protein_coding	0.907177785	4.654444298	3.493628024	0.002207413	0.143989785	-1.480240258
ENSRNOG00000059622	315807	Pigb	protein_coding	-0.505972326	2.849064269	-3.427899733	0.002574306	0.143989785	-1.485347669
ENSRNOG00000061406	NA	AABR07007799.1	lincRNA	-1.790661506	-2.008896543	-3.944754677	0.000761652	0.143989785	-1.493954594
ENSRNOG00000020463	293673	Eif1ad	protein_coding	-0.439298421	5.019430593	-3.487764213	0.00223794	0.143989785	-1.498951311
ENSRNOG00000036572	361778	Sfxn4	protein_coding	-0.481100635	3.221588389	-3.432855905	0.002544671	0.143989785	-1.500533634
ENSRNOG00000025388	100363539	Mrpl33	protein_coding	-0.503935912	4.808835687	-3.478122814	0.002289038	0.143989785	-1.501642579
ENSRNOG00000061262	NA	Huwe1	protein_coding	0.837125308	7.004535364	3.501502552	0.00216706	0.143989785	-1.506440233
ENSRNOG00000023908	310269	Egfem1	protein_coding	1.162313003	0.408314573	3.436383249	0.002523784	0.143989785	-1.516882956
ENSRNOG00000006419	311299	Aven	protein_coding	-0.400547034	3.923628661	-3.444141996	0.00247843	0.143989785	-1.524264022
ENSRNOG00000052894	364902	Epg5	protein_coding	0.896163414	4.280929166	3.460569422	0.002385026	0.143989785	-1.531171001
ENSRNOG00000010637	501088	Tbc1d5	protein_coding	0.428269039	4.595928932	3.467557086	0.002346351	0.143989785	-1.53247597
ENSRNOG00000029876	66012	Gucy1a2	protein_coding	1.116229067	2.454620289	3.406437368	0.00270659	0.143989785	-1.532662893
ENSRNOG00000018994	117262	Psmc4	protein_coding	-0.376140258	6.5439015	-3.489543796	0.002228632	0.143989785	-1.533964879
ENSRNOG00000048004	362801	Garem2	protein_coding	0.883728957	2.468837547	3.401787671	0.002736114	0.143989785	-1.53433551
ENSRNOG00000042951	300944	Xrn1	protein_coding	0.752072843	3.321717002	3.424249961	0.002596345	0.143989785	-1.536866709
ENSRNOG00000024461	499558	Marchf11	protein_coding	-0.600099828	2.566673426	-3.393554415	0.002789169	0.143989785	-1.543841387
ENSRNOG00000058486	NA	AABR07021220.1	pseudogene	-0.78103724	-0.197221596	-3.475228313	0.002304601	0.143989785	-1.547515485
ENSRNOG00000005184	691534	Nop10	protein_coding	-0.502720085	6.276565746	-3.481059316	0.002273355	0.143989785	-1.550530135
ENSRNOG00000059626	NA	AABR07059142.1	pseudogene	1.306909746	0.073881768	3.437920768	0.002514732	0.143989785	-1.550725183
ENSRNOG00000051251	100909847	LOC100912181	lincRNA	-0.503028606	2.292238928	-3.38709527	0.002831495	0.143989785	-1.550846843
ENSRNOG00000061984	103692139	AABR07060481.1	lincRNA	1.715393174	2.065457569	3.383830724	0.002853126	0.143989785	-1.562350364
ENSRNOG00000001728	288031	Fam43a	protein_coding	-0.787870398	3.527340408	-3.407921638	0.002697231	0.143989785	-1.56447932
ENSRNOG00000008225	NA	AABR07064349.1	pseudogene	1.604847595	-0.232238925	3.442802489	0.002486202	0.143989785	-1.56574039
ENSRNOG00000020514	293165	Sox6	protein_coding	1.175036792	1.242381908	3.376910971	0.002899513	0.143989785	-1.565835352
ENSRNOG00000056435	102546764	Cmc4	protein_coding	-0.669605269	3.297429904	-3.399120092	0.002753195	0.143989785	-1.567317531
ENSRNOG00000010028	306012	Polr3d	protein_coding	-0.324156571	5.593055939	-3.466306505	0.002353227	0.143989785	-1.568443543
ENSRNOG00000008673	288669	Arpc3	protein_coding	-0.456012023	7.214896719	-3.469130276	0.002337729	0.143989785	-1.578432787
ENSRNOG00000002538	304733	Epb41l5	protein_coding	1.108406137	0.91604575	3.379869566	0.00287959	0.143989785	-1.57979469
ENSRNOG00000025174	306571	Kat6a	protein_coding	0.590692986	5.308998332	3.455261443	0.002414822	0.143989785	-1.58615689
ENSRNOG00000037919	363484	Chic1	protein_coding	1.084577645	1.12095591	3.367690542	0.002962471	0.143989785	-1.588022419
ENSRNOG00000045680	361675	LOC100911402	protein_coding	-0.662610385	1.130445211	-3.367966215	0.00296057	0.143989785	-1.588253969
ENSRNOG00000010523	362228	Naa20	protein_coding	-0.349539737	5.797517035	-3.459718227	0.00238978	0.143989785	-1.588693283
ENSRNOG00000052405	114588	Cdh4	protein_coding	1.558507765	3.233597635	3.392562287	0.00279563	0.143989785	-1.592272515
ENSRNOG00000025252	287924	Yars2	protein_coding	-0.361751764	3.533381727	-3.398834093	0.002755032	0.143989785	-1.594088961
ENSRNOG00000024998	299897	Trps1	protein_coding	1.074524147	2.716936252	3.373583534	0.002922081	0.143989785	-1.599258418
ENSRNOG00000024272	316440	Ino80d	protein_coding	0.664686132	1.780348406	3.360368393	0.003013418	0.143989785	-1.599531974
ENSRNOG00000007874	362419	Tamm41	protein_coding	-0.473403957	3.857384721	-3.403718782	0.002723814	0.143989785	-1.601200964
ENSRNOG00000015133	315606	Kmt2a	protein_coding	0.873863837	5.081253151	3.444646657	0.002475508	0.143989785	-1.602614855
ENSRNOG00000001430	288588	Polr2j	protein_coding	-0.528092854	4.545310619	-3.422312694	0.002608119	0.143989785	-1.606079356
ENSRNOG00000017725	25702	Pnlip	protein_coding	-0.915820888	3.155340147	-3.371912677	0.002933478	0.143989785	-1.610355916
ENSRNOG00000027191	313876	Birc6	protein_coding	0.982520203	4.821516854	3.430376503	0.002559454	0.143989785	-1.626146017
ENSRNOG00000006617	NA	AABR07060487.1	processed_transcript	0.91735853	5.524315211	3.437849956	0.002515148	0.143989785	-1.631896569
ENSRNOG00000053968	NA	AABR07019086.1	lincRNA	0.791293407	1.993290069	3.345158963	0.003121999	0.143989785	-1.636371784
ENSRNOG00000034126	NA	Pcdhga2	protein_coding	0.87168728	3.235651413	3.375454217	0.002909372	0.143989785	-1.637559175
ENSRNOG00000019749	298689	Ube2j2	protein_coding	-0.298799967	5.630092257	-3.432877296	0.002544544	0.143989785	-1.642279399
ENSRNOG00000023208	366360	Myorg	protein_coding	1.091665287	3.191785118	3.372803047	0.002927399	0.143989785	-1.643846598
ENSRNOG00000028834	363633	Polr2a	protein_coding	0.339062951	6.634655811	3.439593624	0.00250492	0.143989785	-1.644277631
ENSRNOG00000021670	310418	Frem2	protein_coding	1.301922137	1.349106666	3.338073588	0.003173879	0.143989785	-1.644532783
ENSRNOG00000003813	65272	Kcnk10	protein_coding	1.002336931	0.982445676	3.335433866	0.003193422	0.143989785	-1.655081876
ENSRNOG00000014109	365388	Psmd13	protein_coding	-0.37386907	6.676604427	-3.434403953	0.002535483	0.143989785	-1.6555078
ENSRNOG00000027002	100912235	NEWGENE_1310139	protein_coding	2.383180944	-1.783609946	3.728813749	0.001269461	0.143989785	-1.656441131
ENSRNOG00000014582	292244	Mrpl18	protein_coding	-0.425015546	4.908520479	-3.408393801	0.00269426	0.143989785	-1.662737097
ENSRNOG00000002248	364144	Fryl	protein_coding	0.529589514	4.977654938	3.413542605	0.002662075	0.143989785	-1.663936663
ENSRNOG00000014485	308061	Pdcd6	protein_coding	-0.394057285	5.567134341	-3.421420174	0.00261356	0.143989785	-1.664789053
ENSRNOG00000009491	310258	Phc3	protein_coding	1.013441782	2.888864172	3.350772984	0.003081482	0.143989785	-1.667388105
ENSRNOG00000010942	367146	Gk5	protein_coding	1.136946018	-1.03665525	3.537330432	0.001992432	0.143989785	-1.669233963
ENSRNOG00000019624	289736	Morc2	protein_coding	0.322851366	5.106871151	3.412592309	0.002667987	0.143989785	-1.67009983
ENSRNOG00000001052	361074	Slc25a30	protein_coding	0.500496462	2.300515725	3.32952288	0.00323761	0.143989785	-1.672810552
ENSRNOG00000021183	102552640	Rcor2l1	protein_coding	-1.90932683	-0.644087665	-3.54635364	0.001950681	0.143989785	-1.679098625
ENSRNOG00000021285	300128	Celsr1	protein_coding	1.453826306	1.638487499	3.318645243	0.003320495	0.143989785	-1.681410894
ENSRNOG00000032180	367056	Ccdc15	protein_coding	0.914031584	-0.809477997	3.449027583	0.002450282	0.143989785	-1.682618104
ENSRNOG00000004328	314979	Deptor	protein_coding	0.888174264	2.524019198	3.330397032	0.003231038	0.143989785	-1.684958135
ENSRNOG00000059675	104795678	Mir5132	miRNA	1.013105158	0.061802147	3.346907383	0.003109325	0.143989785	-1.686320132
ENSRNOG00000007504	299121	Actr10	protein_coding	-0.293229443	6.609582542	-3.420240789	0.002620768	0.143989785	-1.686462883
ENSRNOG00000011825	301427	Ndufb3	protein_coding	-0.532396216	6.491976005	-3.419399983	0.002625919	0.143989785	-1.68686909
ENSRNOG00000055391	361845	Eif4ebp2	protein_coding	0.703410841	3.169868283	3.347414447	0.003105659	0.143989785	-1.687778046
ENSRNOG00000016965	311412	Anapc1	protein_coding	0.382523603	5.297023492	3.407400299	0.002700514	0.143989785	-1.68974202
ENSRNOG00000005981	312373	Nt5c3a	protein_coding	-0.398278842	5.75523395	-3.41306122	0.002665068	0.143989785	-1.690536275
ENSRNOG00000018839	25054	Ntrk2	protein_coding	0.429601691	9.03504195	3.408042794	0.002696468	0.143989785	-1.694942484
ENSRNOG00000019350	363168	Lyzl4	protein_coding	-2.277415673	1.329911761	-3.310711148	0.003382254	0.143989785	-1.697304939
ENSRNOG00000022593	307852	Pdpr	protein_coding	0.626082063	2.921961675	3.336412136	0.003186165	0.143989785	-1.699686545
ENSRNOG00000004688	362950	Rbfox2	protein_coding	0.963261692	4.794883797	3.395369684	0.002777385	0.143989785	-1.70059814
ENSRNOG00000053881	304601	Baz2a	protein_coding	0.551439869	4.347115298	3.378196025	0.002890843	0.143989785	-1.707113463
ENSRNOG00000003653	24368	Fh	protein_coding	-0.422534801	6.260238512	-3.403490198	0.002725267	0.143989785	-1.720401887
ENSRNOG00000017284	306768	Nop16	protein_coding	-0.383498505	5.417815971	-3.393111718	0.00279205	0.143989785	-1.722686751
ENSRNOG00000062130	NA	AC108578.1	antisense	-0.451786915	5.276897386	-3.3885771	0.00282173	0.143989785	-1.722702594
ENSRNOG00000001241	304318	Iqce	protein_coding	0.469778073	3.252316746	3.331716531	0.003221142	0.143989785	-1.723586548
ENSRNOG00000011016	64554	Slc7a2	protein_coding	1.425656261	1.146819129	3.297646206	0.003486403	0.143989785	-1.723850999
ENSRNOG00000058166	NA	AABR07057495.1	protein_coding	1.19506332	0.099885788	3.323844164	0.003280625	0.143989785	-1.724512367
ENSRNOG00000009057	294912	Sec62	protein_coding	-0.52486129	8.11605362	-3.398479119	0.002757314	0.143989785	-1.727939456
ENSRNOG00000009542	171146	Kcnh5	protein_coding	1.502129938	2.717004172	3.31746821	0.003329587	0.143989785	-1.728440653
ENSRNOG00000047075	NA	AABR07066648.1	protein_coding	-0.833977395	0.066594782	-3.348942018	0.003094639	0.143989785	-1.728551917
ENSRNOG00000060341	498827	AABR07031399.1	lincRNA	1.520893414	-1.053297886	3.440089482	0.002502018	0.143989785	-1.729704446
ENSRNOG00000056537	NA	AABR07021863.1	protein_coding	1.444987888	-1.585249539	3.597023915	0.001731743	0.143989785	-1.733010834
ENSRNOG00000059386	308518	Nudt19	protein_coding	-0.438826181	4.016594991	-3.34466052	0.003125621	0.143989785	-1.740647418
ENSRNOG00000004265	501512	Dipk2b	protein_coding	1.644554875	-1.746760115	3.588843329	0.001765375	0.143989785	-1.747313429
ENSRNOG00000000897	363866	Rxfp2	protein_coding	-1.035148217	-0.683227476	-3.402793138	0.002729703	0.143989785	-1.750852476
ENSRNOG00000057815	288106	Ccdc191	protein_coding	-0.638755913	2.447322836	-3.289173323	0.003555612	0.143989785	-1.752148616
ENSRNOG00000027151	303919	Lrrc58	protein_coding	1.093873106	3.483776969	3.334030001	0.003203863	0.143989785	-1.753167309
ENSRNOG00000021725	304543	Unc119b	protein_coding	0.506828504	5.571004507	3.382686185	0.002860748	0.143989785	-1.754487421
ENSRNOG00000047734	367145	Chst2	protein_coding	0.461529697	6.195142358	3.386414442	0.002835993	0.143989785	-1.758069637
ENSRNOG00000029986	24954	Insr	protein_coding	0.528190568	4.318714633	3.353749272	0.003060211	0.143989785	-1.759309679
ENSRNOG00000001774	303883	Lrch3	protein_coding	0.773177435	2.559971001	3.290303339	0.003546304	0.143989785	-1.761720374
ENSRNOG00000011059	311349	Ttbk2	protein_coding	1.010085901	4.000415336	3.345029357	0.00312294	0.143989785	-1.766615998
ENSRNOG00000055042	306284	Gprin2	protein_coding	1.348949605	-1.493011854	3.50178024	0.002165651	0.143989785	-1.766887396
ENSRNOG00000016654	50577	Galr1	protein_coding	2.795990983	-2.433985219	3.812796317	0.001040972	0.143989785	-1.766999437
ENSRNOG00000018226	365018	Zcchc14	protein_coding	1.05633707	3.614119822	3.322133198	0.003293694	0.143989785	-1.770907735
ENSRNOG00000009993	266605	Dcps	protein_coding	0.294104016	3.899386725	3.330302985	0.003231744	0.143989785	-1.77206697
ENSRNOG00000050347	103693432	Ptges3l	protein_coding	-0.543857427	2.247255154	-3.275791831	0.003667654	0.143989785	-1.775017652
ENSRNOG00000012081	116484	Txn1	protein_coding	-0.413927248	6.036600615	-3.375939165	0.002906087	0.143989785	-1.776535183
ENSRNOG00000021954	311372	Spg11	protein_coding	0.334124269	4.84770603	3.352099287	0.003071985	0.143989785	-1.791559012
ENSRNOG00000011271	307449	Mcc	protein_coding	0.945551705	0.603016258	3.266850516	0.003744429	0.143989785	-1.796102137
ENSRNOG00000006911	314251	Sptb	protein_coding	1.05377261	5.983762407	3.367593261	0.002963142	0.143989785	-1.796240149
ENSRNOG00000006500	287645	Snf8	protein_coding	-0.435876577	6.241662331	-3.367861376	0.002961293	0.143989785	-1.797651347
ENSRNOG00000018129	293453	Ndufab1	protein_coding	-0.478601506	6.411154004	-3.367042253	0.002966948	0.143989785	-1.800642243
ENSRNOG00000052840	303599	Tanc2	protein_coding	1.039051912	5.457031061	3.362366531	0.002999431	0.143989785	-1.80104584
ENSRNOG00000006298	313087	Cpne3	protein_coding	0.868028369	2.179114759	3.26238919	0.00378332	0.143989785	-1.804169263
ENSRNOG00000007817	305792	Kctd6	protein_coding	-0.388020651	3.936134179	-3.309761828	0.003389718	0.143989785	-1.814418808
ENSRNOG00000025385	499214	Coa4	protein_coding	-0.361758301	3.311286651	-3.283552752	0.003602259	0.143989785	-1.819273906
ENSRNOG00000051261	NA	AABR07021536.1	lincRNA	1.480533267	-0.563802618	3.303878443	0.003436337	0.143989785	-1.822685929
ENSRNOG00000060107	499716	Dnajb14	protein_coding	0.681817087	3.579756296	3.297089247	0.003490911	0.143989785	-1.824885073
ENSRNOG00000002695	289307	Tfb2m	protein_coding	-0.478342739	4.019676742	-3.303563638	0.003438849	0.143989785	-1.827321037
ENSRNOG00000000648	171120	Jmjd1c	protein_coding	0.378013101	5.907954322	3.352874471	0.003066448	0.143989785	-1.827915668
ENSRNOG00000052519	311123	Ttc30a1	protein_coding	0.61281178	1.360317036	3.241199532	0.003973479	0.143989785	-1.831736469
ENSRNOG00000008996	65208	Dpysl5	protein_coding	1.075411045	1.468155459	3.237478371	0.00400782	0.143989785	-1.838519133
ENSRNOG00000023226	81778	S100a10	protein_coding	-0.748276297	4.853896969	-3.320728434	0.003304463	0.143989785	-1.846457437
ENSRNOG00000018816	252934	Cox5a	protein_coding	-0.456558965	7.582119728	-3.34562474	0.003118618	0.143989785	-1.846520608
ENSRNOG00000021215	295284	Rbm8a	protein_coding	-0.472550115	6.055564745	-3.341325331	0.003149965	0.143989785	-1.849968607
ENSRNOG00000022609	363187	Mrps10	protein_coding	-0.295580381	3.922285827	-3.293304349	0.003521702	0.143989785	-1.851124681
ENSRNOG00000000414	100365935	Cep85l	protein_coding	0.620575634	2.082080436	3.234469652	0.004035798	0.143989785	-1.857626705
ENSRNOG00000049662	NA	Zfp708	protein_coding	0.751235211	1.368510912	3.227681026	0.004099624	0.143989785	-1.857849004
ENSRNOG00000002750	680586	Rc3h1	processed_transcript	0.888001362	3.554081076	3.283510361	0.003602614	0.143989785	-1.858135838
ENSRNOG00000009450	59266	Hcn4	protein_coding	1.061440824	3.170370422	3.257626884	0.00382527	0.143989785	-1.859363308
ENSRNOG00000047302	NA	AC106605.1	protein_coding	1.196036958	-0.639896848	3.294686876	0.003510425	0.143989785	-1.862481046
ENSRNOG00000000622	690660	Hint1	protein_coding	-0.430049786	6.848508699	-3.338246672	0.003172601	0.143989785	-1.865368752
ENSRNOG00000005391	312912	Prex2	protein_coding	0.995610579	5.637379276	3.333436266	0.003208289	0.143989785	-1.866219917
ENSRNOG00000020506	498517	Khnyn	protein_coding	0.784882496	0.918476889	3.228528597	0.004091602	0.143989785	-1.866458421
ENSRNOG00000054515	500824	Fgd6	protein_coding	0.918027212	2.023085758	3.228222574	0.004094497	0.143989785	-1.870949224
ENSRNOG00000058740	NA	AABR07036312.1	miRNA	1.320385541	-0.829238947	3.329675638	0.003236461	0.143989785	-1.871282429
ENSRNOG00000004183	314799	Ccdc59	protein_coding	-0.433984611	4.419207512	-3.294960123	0.0035082	0.143989785	-1.874521985
ENSRNOG00000010536	50659	Nr2c2	protein_coding	1.130689359	4.235787012	3.303531931	0.003439102	0.143989785	-1.875179637
ENSRNOG00000019932	50560	Ip6k1	protein_coding	0.855238047	4.804569269	3.313108038	0.003363479	0.143989785	-1.878322396
ENSRNOG00000027276	297801	Xkr4	protein_coding	0.970330479	2.1670324	3.230396126	0.00407398	0.143989785	-1.88029129
ENSRNOG00000015383	307555	Asxl3	protein_coding	1.179913339	1.363425323	3.215422876	0.004217373	0.143989785	-1.882092931
ENSRNOG00000007727	353230	Lhfpl4	protein_coding	0.889983234	3.129917509	3.259588049	0.00380794	0.143989785	-1.883771728
ENSRNOG00000004111	81782	Soat1	protein_coding	0.618515154	2.547609673	3.232228773	0.004056759	0.143989785	-1.885657375
ENSRNOG00000008990	NA	Amotl1	protein_coding	1.058339753	1.460550069	3.21297589	0.004241268	0.143989785	-1.887650792
ENSRNOG00000053751	NA	AABR07043453.1	protein_coding	-1.122748962	-0.592391621	-3.353665941	0.003060805	0.143989785	-1.887916814
ENSRNOG00000011431	306508	Mfhas1	protein_coding	0.995686997	3.723664344	3.271529927	0.003704055	0.143989785	-1.894137606
ENSRNOG00000028879	315311	Slc4a8	protein_coding	1.199202461	2.690509901	3.241952142	0.003966568	0.143989785	-1.895550003
ENSRNOG00000015813	363188	Ubr2	protein_coding	0.537087787	5.259354644	3.309002815	0.003395697	0.143989785	-1.901197502
ENSRNOG00000059304	NA	AABR07030529.1	miRNA	1.342246124	-0.099651053	3.24209538	0.003965254	0.143989785	-1.901780753
ENSRNOG00000023985	309256	Fan1	protein_coding	0.404824908	3.048393394	3.236154652	0.004020106	0.143989785	-1.902801083
ENSRNOG00000042478	57033	Adam22	protein_coding	0.959728278	4.857776701	3.304800043	0.003428993	0.143989785	-1.903542305
ENSRNOG00000003951	117263	Psmc1	protein_coding	-0.363293212	8.030869714	-3.316527745	0.003336869	0.143989785	-1.906740032
ENSRNOG00000017593	81522	Mtr	protein_coding	0.797025947	2.351576554	3.21710765	0.004200996	0.143989785	-1.90783352
ENSRNOG00000008354	311651	Slc9a8	protein_coding	0.701925302	3.317777563	3.247023817	0.003920303	0.143989785	-1.91480682
ENSRNOG00000055745	NA	AABR07043748.2	lincRNA	0.886957681	0.230039866	3.221676893	0.004156893	0.143989785	-1.915530468
ENSRNOG00000055915	313594	Ago1	protein_coding	0.752289947	3.948943669	3.270271698	0.00371487	0.143989785	-1.916397843
ENSRNOG00000005191	362172	Trim44	protein_coding	0.606806309	5.531998138	3.308665124	0.003398361	0.143989785	-1.917082279
ENSRNOG00000059442	306231	Pde12	protein_coding	0.425121934	2.755296661	3.216574892	0.004206168	0.143989785	-1.919819295
ENSRNOG00000048986	NA	D430019H16Rik	protein_coding	1.32116542	1.134331768	3.194992416	0.004420969	0.143989785	-1.920772365
ENSRNOG00000053699	NA	AC096809.1	protein_coding	0.829560221	-0.033416914	3.226261734	0.004113092	0.143989785	-1.922103484
ENSRNOG00000050997	29596	Ifrd1	protein_coding	-0.267198907	5.524892973	-3.301302739	0.003456943	0.143989785	-1.925025318
ENSRNOG00000009888	64372	Timm8b	protein_coding	-0.474668857	7.048747195	-3.310491282	0.003383981	0.143989785	-1.925425045
ENSRNOG00000042576	499846	Tcp11l1	protein_coding	0.643601056	3.340945509	3.244626531	0.003942105	0.143989785	-1.926690181
ENSRNOG00000016383	291339	Commd3	protein_coding	-0.364230427	6.018066417	-3.305769937	0.003421281	0.143989785	-1.928889186
ENSRNOG00000047853	687029	Ss18l2	protein_coding	-0.346202311	5.178930566	-3.292323768	0.003529723	0.143989785	-1.929612332
ENSRNOG00000017857	108348250	LOC108348250	protein_coding	0.531949049	4.533563123	3.276682666	0.003660089	0.143989785	-1.935241091
ENSRNOG00000005206	29682	Kcnq3	protein_coding	0.905109009	4.504323778	3.283221115	0.00360503	0.143989785	-1.935345933
ENSRNOG00000048932	300236	Smagp	protein_coding	-0.805321617	1.295574379	-3.187999048	0.004492831	0.143989785	-1.935486755
ENSRNOG00000058248	NA	AABR07064111.1	processed_pseudogene	1.501155369	0.317885937	3.208110338	0.004289174	0.143989785	-1.936435272
ENSRNOG00000036516	100313983	Mir349	miRNA	1.242272205	-0.920662015	3.309271247	0.003393581	0.143989785	-1.939774219
ENSRNOG00000009958	100151767	Nkapd1	protein_coding	-0.42948946	7.272458266	-3.30341312	0.003440051	0.143989785	-1.940086821
ENSRNOG00000020620	252958	Ppp1r32	protein_coding	1.252200683	-0.042104552	3.21916432	0.004181089	0.143989785	-1.940427759
ENSRNOG00000037298	292874	RGD1309036	protein_coding	-0.736580584	5.85816211	-3.298629087	0.00347846	0.143989785	-1.941229798
ENSRNOG00000009789	315969	Topbp1	protein_coding	0.543534432	3.422927336	3.236227767	0.004019426	0.143989785	-1.943367531
ENSRNOG00000009930	313341	Pigo	protein_coding	0.485679133	2.455954481	3.202188844	0.004348187	0.143989785	-1.943976706
ENSRNOG00000011709	362609	Pum1	protein_coding	0.266839393	6.365526158	3.298608857	0.003478623	0.143989785	-1.950487859
ENSRNOG00000013505	83531	Vdac2	protein_coding	-0.325123507	7.89115314	-3.296478912	0.003495859	0.143989785	-1.951081375
ENSRNOG00000042732	NA	AABR07061755.1	protein_coding	0.888769618	1.661910561	3.180518362	0.004570957	0.143989785	-1.957258055
ENSRNOG00000018012	499016	Tulp4	protein_coding	0.944306835	5.464021408	3.289071278	0.003556453	0.143989785	-1.958447355
ENSRNOG00000005765	366618	Ap4s1	protein_coding	-0.406377442	4.299220633	-3.2491168	0.003901363	0.143989785	-1.963894536
ENSRNOG00000024309	688869	Cox6b1	protein_coding	-0.428818447	7.142572362	-3.292605768	0.003527414	0.143989785	-1.963926703
ENSRNOG00000005479	NA	Slc1a2	protein_coding	1.213351911	5.977606678	3.290491926	0.003544753	0.143989785	-1.965160298
ENSRNOG00000010694	83684	Tpbg	protein_coding	-1.021058146	4.856796959	-3.267074304	0.003742489	0.143989785	-1.967874307
ENSRNOG00000005802	313427	Usp24	protein_coding	0.466649253	5.857265477	3.287164309	0.003572217	0.143989785	-1.968671499
ENSRNOG00000006718	362297	Rbm33	protein_coding	0.65126607	3.924991024	3.238177694	0.004001344	0.143989785	-1.970783634
ENSRNOG00000011732	85492	Psmb7	protein_coding	-0.411033979	7.095531023	-3.285811407	0.003583442	0.143989785	-1.978722979
ENSRNOG00000016208	291423	Setbp1	protein_coding	1.101451861	2.142416753	3.180129029	0.004575059	0.143989785	-1.978799954
ENSRNOG00000001724	678704	Atp13a3	protein_coding	1.370898982	-0.076531413	3.20621883	0.00430794	0.143989785	-1.979733128
ENSRNOG00000025244	288471	Trrap	processed_transcript	0.461434999	6.678786155	3.28512879	0.003589119	0.143989785	-1.980516637
ENSRNOG00000002040	498333	Bmp2k	protein_coding	0.590340523	3.386148699	3.217163398	0.004200455	0.143989785	-1.982552844
ENSRNOG00000010680	690752	Med12l	protein_coding	0.848329103	3.851246622	3.233537801	0.004044501	0.143989785	-1.985920146
ENSRNOG00000048989	686883	Larp7	protein_coding	-0.49706407	5.81370737	-3.276162057	0.003664508	0.143989785	-1.987104101
ENSRNOG00000004458	314349	Ston2	protein_coding	1.163735748	2.383215105	3.185027415	0.004523709	0.143989785	-1.987533369
ENSRNOG00000004831	366980	Arid2	protein_coding	0.604945721	4.177954179	3.241108989	0.003974311	0.143989785	-1.988400907
ENSRNOG00000002158	24477	Ibsp	protein_coding	-1.358632773	1.965201098	-3.175654979	0.004622454	0.143989785	-1.989557126
ENSRNOG00000024535	287476	Zzef1	protein_coding	0.703660833	4.846372049	3.261274374	0.0037931	0.143989785	-1.991649047
ENSRNOG00000000926	288621	Mrps17	protein_coding	-0.375424516	4.617034746	-3.245575944	0.003933457	0.143989785	-1.993147097
ENSRNOG00000012087	361151	Ufsp2	protein_coding	-0.338355124	5.578788874	-3.269892712	0.003718133	0.143989785	-1.995352315
ENSRNOG00000005203	689134	Sec61g	protein_coding	-0.504323509	5.239801163	-3.258523207	0.00381734	0.143989785	-1.997738742
ENSRNOG00000038012	498559	Commd6	protein_coding	-0.442728061	4.324909918	-3.232210016	0.004056935	0.143989785	-1.998455975
ENSRNOG00000003495	287530	Prpf8	protein_coding	0.443213934	7.597323947	3.274818725	0.003675934	0.143989785	-1.998460001
ENSRNOG00000016810	29332	Stmn1	protein_coding	-0.516910474	9.686400268	-3.262431087	0.003782953	0.143989785	-1.998769455
ENSRNOG00000016016	679898	Zmat2	protein_coding	-0.445465555	7.468880259	-3.275429057	0.003670738	0.143989785	-1.999263985
ENSRNOG00000056941	NA	AABR07066529.3	lincRNA	-0.586412199	2.115097162	-3.160283431	0.004788952	0.143989785	-2.000981341
ENSRNOG00000028105	307492	Hars1	protein_coding	-0.330828837	6.710829737	-3.275706433	0.003668379	0.143989785	-2.001049946
ENSRNOG00000011470	60445	Tsc1	protein_coding	0.838453424	4.140134909	3.239988863	0.00398462	0.143989785	-2.001920567
ENSRNOG00000010635	360622	Igfbp4	protein_coding	-1.004886371	5.579998884	-3.26751304	0.003738687	0.143989785	-2.002545028
ENSRNOG00000011745	29668	Psma1	protein_coding	-0.343744354	6.399633546	-3.269986248	0.003717327	0.143989785	-2.01180356
ENSRNOG00000036964	296211	Ralgapa2	protein_coding	0.850544652	2.629567511	3.176010055	0.004618675	0.143989785	-2.013015898
ENSRNOG00000016303	291409	Zfp236	protein_coding	0.803075143	2.658532267	3.173011867	0.004650678	0.143989785	-2.01409817
ENSRNOG00000016680	306764	Nsd1	protein_coding	0.793990856	5.739760324	3.265948121	0.003752264	0.143989785	-2.01483444
ENSRNOG00000007895	289950	Pdhb	protein_coding	-0.317908694	7.043109201	-3.266565242	0.003746904	0.143989785	-2.020453403
ENSRNOG00000020979	58854	Psmb4	protein_coding	-0.388498719	6.983765783	-3.266355525	0.003748725	0.143989785	-2.021121629
ENSRNOG00000003732	299236	Flrt2	protein_coding	0.899328027	4.206634892	3.231242779	0.004066015	0.143989785	-2.025195294
ENSRNOG00000007705	29718	Kcnj10	protein_coding	1.09772781	3.893177957	3.223678609	0.004137714	0.143989785	-2.025416966
ENSRNOG00000038427	NA	AABR07015812.1	protein_coding	0.699560414	1.894412989	3.147542041	0.00493136	0.143989785	-2.027801361
ENSRNOG00000021042	83499	Psmd4	protein_coding	-0.431635097	6.87853925	-3.263026185	0.003777744	0.143989785	-2.028380503
ENSRNOG00000053145	290381	Vwa8	protein_coding	1.217283805	0.478644006	3.141426784	0.00500116	0.143989785	-2.03292247
ENSRNOG00000000894	304244	Fry	protein_coding	0.828257669	6.656100294	3.259710203	0.003806863	0.143989785	-2.034551775
ENSRNOG00000021203	309187	Atl3	protein_coding	0.586222319	2.521615129	3.155855197	0.004837987	0.143989785	-2.036065658
ENSRNOG00000052459	NA	AABR07030603.2	protein_coding	-0.482007262	2.609421576	-3.15430925	0.00485522	0.143989785	-2.036994555
ENSRNOG00000011379	362201	Ccndbp1	protein_coding	-0.332662791	5.831353144	-3.253465182	0.0038623	0.143989785	-2.038150019
ENSRNOG00000008924	367072	Arhgef12	protein_coding	0.843103579	5.436620356	3.250227412	0.00389135	0.143989785	-2.039713125
ENSRNOG00000042720	497876	Mrpl28	protein_coding	-0.466200587	4.945821338	-3.236172979	0.004019935	0.143989785	-2.040987433
ENSRNOG00000006375	83529	Vdac1	protein_coding	-0.286015141	8.572459	-3.251226537	0.003882363	0.143989785	-2.042661934
ENSRNOG00000018653	361310	Pfdn1	protein_coding	-0.410643834	6.374489283	-3.255122708	0.00384751	0.143989785	-2.043150695
ENSRNOG00000003117	287772	Psmd12	protein_coding	-0.283099087	6.683569139	-3.256000427	0.0038397	0.143989785	-2.043617949
ENSRNOG00000046980	192276	LOC108348151	protein_coding	0.884779885	0.90606349	3.135100422	0.005074377	0.143989785	-2.044595913
ENSRNOG00000045846	301121	Rfx2	protein_coding	0.949094104	0.627800991	3.13904663	0.005028585	0.143989785	-2.044680151
ENSRNOG00000016433	291444	Prrc1	protein_coding	0.54413411	2.051741253	3.139514351	0.005023184	0.143989785	-2.046691686
ENSRNOG00000047873	687022	Sec22c	protein_coding	0.646798763	2.426434609	3.152875323	0.004871258	0.143989785	-2.04678423
ENSRNOG00000002255	360721	Fam162a	protein_coding	-0.515171406	6.115815447	-3.251316883	0.003881551	0.143989785	-2.046975472
ENSRNOG00000021110	295264	Mllt11	protein_coding	-0.442079031	8.574532277	-3.248034783	0.003911143	0.143989785	-2.048515381
ENSRNOG00000006569	362800	Itgb8	protein_coding	1.296707991	3.594422062	3.185721732	0.004516476	0.143989785	-2.055982681
ENSRNOG00000031495	361230	Tmem170b	protein_coding	0.97442571	1.531163413	3.126745921	0.00517266	0.143989785	-2.059664631
ENSRNOG00000024924	192229	Cep19	protein_coding	-0.307931538	6.232732857	-3.247155182	0.003919111	0.143989785	-2.060002592
ENSRNOG00000056098	85423	Tfpt	protein_coding	-0.396847766	4.771049951	-3.219238734	0.00418037	0.143989785	-2.061674074
ENSRNOG00000013304	29221	Arg1	protein_coding	-1.233103968	1.928278219	-3.12239005	0.005224632	0.143989785	-2.061742664
ENSRNOG00000028884	300677	Atp5mg	protein_coding	-0.458832667	7.638552698	-3.246000036	0.003929599	0.143989785	-2.062106255
ENSRNOG00000012864	498013	Ern1	protein_coding	0.505747293	3.065449684	3.157643547	0.004818126	0.143989785	-2.063036839
ENSRNOG00000014891	286972	Ptar1	protein_coding	0.804129394	1.169510631	3.120624327	0.005245844	0.143989785	-2.063294915
ENSRNOG00000005081	64039	Fbxl20	protein_coding	0.542579925	3.249190617	3.171523945	0.004666639	0.143989785	-2.0641026
ENSRNOG00000017075	313765	Slc35e2b	protein_coding	0.834328155	3.197114502	3.172313521	0.004658162	0.143989785	-2.064883346
ENSRNOG00000046705	684097	Snx3	processed_transcript	-0.366791268	8.019117937	-3.243315447	0.003954079	0.143989785	-2.065143158
ENSRNOG00000009590	306459	Stox2	protein_coding	1.125805663	4.845668659	3.225158128	0.004123594	0.143989785	-2.068780996
ENSRNOG00000021265	114101	Cds2	protein_coding	1.370974193	4.763477024	3.226310755	0.004112626	0.143989785	-2.069290669
ENSRNOG00000009535	298203	Stoml2	protein_coding	-0.366243844	5.695729384	-3.236606744	0.004015906	0.143989785	-2.070627557
ENSRNOG00000003626	641434	Atp5pd	protein_coding	-0.500835678	7.73269635	-3.240365552	0.00398115	0.143989785	-2.073724836
ENSRNOG00000009145	306110	Klf12	protein_coding	1.082965516	2.152098454	3.133019539	0.005098686	0.143989785	-2.074119723
ENSRNOG00000016507	687679	LOC687679	protein_coding	-0.494409294	3.899436416	-3.176675332	0.004611603	0.143989785	-2.075043881
ENSRNOG00000056041	NA	AABR07062570.1	protein_coding	0.608855642	3.750206581	3.18260731	0.004549009	0.143989785	-2.075605284
ENSRNOG00000006499	312916	Cops5	protein_coding	-0.311232574	6.189574027	-3.23917747	0.003992104	0.143989785	-2.076855726
ENSRNOG00000048297	499022	LOC108348175	protein_coding	0.788691321	2.574536842	3.136412548	0.005059106	0.143989785	-2.077167871
ENSRNOG00000000495	309637	Uhrf1bp1	protein_coding	0.805968525	2.409378385	3.134955213	0.005076069	0.143989785	-2.078100977
ENSRNOG00000047211	266715	Fzd3	protein_coding	1.086279959	3.714402769	3.186027737	0.004513292	0.143989785	-2.078213598
ENSRNOG00000021273	366196	Crls1	protein_coding	-0.425238279	4.690963544	-3.207823549	0.004292014	0.143989785	-2.079107113
ENSRNOG00000028534	498390	Zfp518b	protein_coding	0.945137601	2.163385667	3.128195126	0.00515548	0.143989785	-2.080803705
ENSRNOG00000023356	308306	Eif5b	protein_coding	-0.435913489	6.812011716	-3.237665044	0.00400609	0.143989785	-2.083082079
ENSRNOG00000003150	100359982	Mpc2	protein_coding	-0.443295543	6.245434702	-3.235531363	0.004025903	0.143989785	-2.084042738
ENSRNOG00000026705	688705	Dgki	protein_coding	0.544209242	4.817605828	3.216793272	0.004204047	0.143989785	-2.084443466
ENSRNOG00000012157	296126	Snrnp200	protein_coding	0.290646537	7.146627286	3.234482438	0.004035678	0.143989785	-2.088731119
ENSRNOG00000024635	287127	Cramp1	protein_coding	0.706368391	3.448722532	3.170955152	0.004672755	0.143989785	-2.089163277
ENSRNOG00000000606	690865	Pcdh15	protein_coding	0.75129085	1.659686024	3.108797586	0.005390084	0.143989785	-2.089374422
ENSRNOG00000042630	361187	Asb5	protein_coding	0.801461529	-0.059656386	3.14408419	0.004970711	0.143989785	-2.091273904
ENSRNOG00000050742	309362	Dnmbp	protein_coding	0.471794124	3.122362626	3.145515019	0.004954391	0.143989785	-2.092331061
ENSRNOG00000007837	100363074	Acot11	protein_coding	0.975054013	1.312697477	3.106658772	0.005416576	0.143989785	-2.092712758
ENSRNOG00000004733	314443	Wdr25	protein_coding	0.436220352	1.507355646	3.10535626	0.005432771	0.143989785	-2.094853208
ENSRNOG00000061684	362440	Ndufa9	protein_coding	-0.309193125	6.83170767	-3.229482747	0.004082589	0.143989785	-2.100837753
ENSRNOG00000059880	303885	Rubcn	protein_coding	0.711960402	4.363082307	3.194956485	0.004421336	0.143989785	-2.101200147
ENSRNOG00000057706	NA	Kdm5c	protein_coding	0.251906774	5.867303412	3.225485516	0.004120476	0.143989785	-2.101391701
ENSRNOG00000003635	289338	Disp1	protein_coding	0.439700958	2.428792652	3.117261151	0.005286476	0.143989785	-2.101463627
ENSRNOG00000005512	681024	Ndufa4	protein_coding	-0.44735329	8.165008832	-3.225953325	0.004116024	0.143989785	-2.101731064
ENSRNOG00000008628	81024	Ica1	protein_coding	-0.433695064	5.814413606	-3.22419493	0.004132781	0.143989785	-2.102890272
ENSRNOG00000024457	140928	Pde11a	protein_coding	0.97125343	0.929337193	3.10023363	0.00549692	0.143989785	-2.103558758
ENSRNOG00000055485	100363531	LOC100363531	antisense	-0.542250101	6.052818449	-3.223124503	0.004143015	0.143989785	-2.106967457
ENSRNOG00000058249	24644	Pgk1	protein_coding	-0.334450352	9.071553334	-3.217796929	0.004194314	0.143989785	-2.107380125
ENSRNOG00000038218	689938	Ndufc1	protein_coding	-0.440626923	5.207847961	-3.208720541	0.004283138	0.143989785	-2.108240221
ENSRNOG00000016855	291212	B3galnt2	protein_coding	-0.398818003	4.610305008	-3.189503362	0.004477278	0.143989785	-2.109229815
ENSRNOG00000014285	303342	Ssh2	protein_coding	0.898184654	3.922739712	3.177261692	0.004605379	0.143989785	-2.113752655
ENSRNOG00000027770	309407	Trpm3	protein_coding	0.991105029	3.972838025	3.173884006	0.004641346	0.143989785	-2.113886578
ENSRNOG00000020696	310645	Pmvk	protein_coding	-0.436413192	5.590420417	-3.214831234	0.004223138	0.143989785	-2.114259728
ENSRNOG00000051836	503487	Zfp92	protein_coding	1.085798745	0.487563261	3.100647046	0.005491716	0.143989785	-2.117734777
ENSRNOG00000002832	259248	Slc16a2	protein_coding	0.785517959	4.391539566	3.183898711	0.004535491	0.143989785	-2.121149375
ENSRNOG00000016635	361646	LOC361646	protein_coding	0.425436616	3.489672233	3.151616526	0.004885379	0.143989785	-2.123887265
ENSRNOG00000059633	NA	AABR07065619.1	miRNA	0.533663106	2.166595948	3.102068931	0.005473853	0.143989785	-2.124843688
ENSRNOG00000005291	170567	Slc38a1	protein_coding	0.820681949	5.321279183	3.209499515	0.004275443	0.143989785	-2.127213468
ENSRNOG00000026490	171574	Dnm3	protein_coding	0.615044856	5.665100319	3.209972888	0.004270774	0.143989785	-2.131500295
ENSRNOG00000033765	287703	Eif1	protein_coding	-0.375071207	8.487809703	-3.209021191	0.004280166	0.143989785	-2.134958095
ENSRNOG00000014674	294975	Exosc9	protein_coding	-0.367069556	5.394378385	-3.20152892	0.004354813	0.143989785	-2.135382613
ENSRNOG00000023453	361975	Lrba	protein_coding	0.516524783	4.751298878	3.186880517	0.00450443	0.143989785	-2.135764536
ENSRNOG00000018281	291103	Uqcrfs1	protein_coding	-0.358755209	7.268700188	-3.21144432	0.004256292	0.143989785	-2.138262302
ENSRNOG00000014284	691193	Elof1	protein_coding	-0.325331879	4.875925839	-3.186157154	0.004511946	0.143989785	-2.138549716
ENSRNOG00000023238	368088	Dgkd	protein_coding	0.771492624	5.1333489	3.198072101	0.004389679	0.143989785	-2.139095573
ENSRNOG00000004162	24640	Pfkfb2	protein_coding	0.510611665	4.225777978	3.171488112	0.004667024	0.143989785	-2.143924968
ENSRNOG00000048843	679068	Tsfm	protein_coding	-0.38044704	4.016267975	-3.154746158	0.004850344	0.143989785	-2.14850747
ENSRNOG00000055809	100911769	Epb41l1	protein_coding	1.166289175	0.625954277	3.075477923	0.005817403	0.143989785	-2.150093652
ENSRNOG00000055068	100360977	Ppial4d	protein_coding	-0.483700869	2.600806131	-3.097683572	0.005529127	0.143989785	-2.150669415
ENSRNOG00000000340	302247	Rtraf	protein_coding	-0.453713203	6.41511657	-3.204662411	0.004323441	0.143989785	-2.152065022
ENSRNOG00000004823	366608	Dock4	protein_coding	0.899967667	5.066006484	3.190915062	0.00446273	0.143989785	-2.152917686
ENSRNOG00000017571	291660	Ndufa2	protein_coding	-0.482360612	5.960901505	-3.197678044	0.00439367	0.143989785	-2.159116142
ENSRNOG00000003949	NA	AABR07037995.1	protein_coding	1.304619191	-0.426610669	3.108733775	0.005390872	0.143989785	-2.161719135
ENSRNOG00000005447	360590	Ypel2	protein_coding	0.83271041	4.622662838	3.173293636	0.004647661	0.143989785	-2.165640987
ENSRNOG00000050578	26954	Rheb	protein_coding	-0.36542863	7.159576082	-3.198959485	0.004380703	0.143989785	-2.165856635
ENSRNOG00000023946	298147	Dmac1	protein_coding	-0.459166024	4.234892201	-3.151539057	0.00488625	0.143989785	-2.16883215
ENSRNOG00000047261	NA	AABR07031445.1	protein_coding	1.261904906	-0.74015803	3.15611211	0.004835129	0.143989785	-2.169669248
ENSRNOG00000034269	313593	Ago3	protein_coding	0.71469761	1.656925757	3.070452093	0.005884638	0.143989785	-2.170284131
ENSRNOG00000010301	297481	Eif4e3	protein_coding	-0.385888411	4.124138812	-3.144695646	0.004963731	0.143989785	-2.170368887
ENSRNOG00000015375	364624	Lsm1	protein_coding	-0.355006765	3.76201081	-3.131256467	0.005119371	0.143989785	-2.170448128
ENSRNOG00000060203	NA	AABR07065531.28	snoRNA	-1.33434758	-0.943700644	-3.234804258	0.004032677	0.143989785	-2.172888047
ENSRNOG00000004373	89827	Ddx39a	protein_coding	-0.363965046	3.484803556	-3.114320786	0.005322251	0.143989785	-2.174584292
ENSRNOG00000032656	362263	Ptprt	protein_coding	1.36564919	4.477028169	3.1666418	0.004719387	0.143989785	-2.174892655
ENSRNOG00000006136	81745	Pdpk1	protein_coding	0.673559814	4.861174291	3.177344211	0.004604504	0.143989785	-2.176460592
ENSRNOG00000029456	363032	Rp9	protein_coding	-0.472294207	2.493796982	-3.077655917	0.005788497	0.143989785	-2.17958739
ENSRNOG00000054140	100909726	Myl6	protein_coding	-0.416408221	8.625687044	-3.186540589	0.00450796	0.143989785	-2.182416103
ENSRNOG00000038372	289218	Ndufs2	protein_coding	-0.336069222	8.153468465	-3.187047785	0.004502693	0.143989785	-2.184672303
ENSRNOG00000007227	360617	Mien1	protein_coding	-0.388901044	4.645941784	-3.154949243	0.004848079	0.143989785	-2.187145533
ENSRNOG00000022860	499779	Swi5	protein_coding	-0.394101341	6.852696155	-3.189067576	0.004481778	0.143989785	-2.187639191
ENSRNOG00000014486	361746	Rfx3	protein_coding	1.538687506	2.692144682	3.090268086	0.005623823	0.143989785	-2.188079088
ENSRNOG00000049530	NA	AABR07012054.1	protein_coding	-0.710771897	6.333792523	-3.187561149	0.004497368	0.143989785	-2.188884705
ENSRNOG00000027491	25696	Vldlr	protein_coding	0.422065363	5.242678922	3.174678231	0.004632865	0.143989785	-2.191922372
ENSRNOG00000002075	360917	Cnot6l	protein_coding	0.603453636	3.915267739	3.130215698	0.005131619	0.143989785	-2.19307631
ENSRNOG00000001217	246773	Lrrc3	protein_coding	0.9759881	-0.609652601	3.125326103	0.005189545	0.143989785	-2.193179031
ENSRNOG00000012067	499322	Fam111a	protein_coding	-0.984683623	5.028643053	-3.16803278	0.0047043	0.143989785	-2.194499653
ENSRNOG00000018042	293149	Mrpl48	protein_coding	-0.375344795	6.111517539	-3.183229631	0.00454249	0.143989785	-2.194703413
ENSRNOG00000020049	246187	Slc7a6os	protein_coding	-0.28926972	4.944043488	-3.162588652	0.004763617	0.143989785	-2.195546308
ENSRNOG00000049403	100909582	LOC108348294	protein_coding	2.301570332	-2.525638142	3.397748251	0.002762019	0.143989785	-2.198157094
ENSRNOG00000009110	29192	Psen1	protein_coding	0.472111036	4.83040336	3.16074796	0.004783836	0.143989785	-2.199973871
ENSRNOG00000051813	691857	Pygo1	protein_coding	0.617155383	2.905595382	3.093831942	0.005578118	0.143989785	-2.201435824
ENSRNOG00000032885	100363502	LOC100363502	protein_coding	-0.806393164	-1.004726469	-3.151992416	0.004881158	0.143989785	-2.204507787
ENSRNOG00000019832	309156	Bbs1	protein_coding	0.326336357	4.774452418	3.156192126	0.004834239	0.143989785	-2.204777361
ENSRNOG00000057814	309262	Nsdhl	protein_coding	-0.271618171	5.091240389	-3.163613314	0.004752398	0.143989785	-2.204858369
ENSRNOG00000025053	299858	Lrp1	protein_coding	0.405967513	8.596687858	3.173212249	0.004648532	0.143989785	-2.207409577
ENSRNOG00000012550	366448	Uqcrh	protein_coding	-0.435317666	7.487410877	-3.178804785	0.004589038	0.143989785	-2.207713598
ENSRNOG00000015290	24849	Tpi1	protein_coding	-0.84065838	-0.76002973	-3.150006919	0.004903494	0.143989785	-2.21117849
ENSRNOG00000004883	681415	Erh	protein_coding	-0.337038202	6.167035906	-3.175578976	0.004623263	0.143989785	-2.21139117
ENSRNOG00000011460	292947	Arfgef3	protein_coding	1.253360708	4.436718886	3.152074423	0.004880238	0.143989785	-2.213955907
ENSRNOG00000057378	287044	Clec16a	protein_coding	0.917913432	3.865598617	3.125635327	0.005185863	0.143989785	-2.217554763
ENSRNOG00000013300	25392	Atp5if1	protein_coding	-0.503357433	7.574449146	-3.172477604	0.004656403	0.143989785	-2.220699763
ENSRNOG00000026408	685009	Rnf169	protein_coding	0.849406931	1.436176241	3.040624527	0.00629939	0.143989785	-2.221904718
ENSRNOG00000056853	29674	Psma7	protein_coding	-0.448424307	6.976703656	-3.171476858	0.004667145	0.143989785	-2.225220119
ENSRNOG00000015325	681086	Pigf	protein_coding	-0.527416637	2.587508862	-3.055327072	0.006091541	0.143989785	-2.225950296
ENSRNOG00000013845	309140	Mrpl21	protein_coding	-0.453040265	4.329264455	-3.125286245	0.00519002	0.143989785	-2.227159749
ENSRNOG00000029339	100363268	LOC100363268	protein_coding	-0.539873345	3.79151792	-3.099840006	0.00550188	0.143989785	-2.231866679
ENSRNOG00000058908	25459	Hmgb1	protein_coding	-0.540290809	3.22627887	-3.077749034	0.005787264	0.143989785	-2.234173314
ENSRNOG00000006378	499874	Mga	protein_coding	0.67528451	4.637576342	3.139007766	0.005029034	0.143989785	-2.235077352
ENSRNOG00000014975	170955	Zfp483	protein_coding	1.271121625	4.007747019	3.117094386	0.005288499	0.143989785	-2.241345839
ENSRNOG00000049819	502525	Dnajc19	protein_coding	-0.422032166	4.937793264	-3.134799605	0.005077884	0.143989785	-2.249114236
ENSRNOG00000009364	299954	Ndufb9	protein_coding	-0.537853924	7.810796562	-3.157938818	0.004814854	0.143989785	-2.249943077
ENSRNOG00000050091	301957	Efcab1	protein_coding	1.035573932	2.029477985	3.032803963	0.006412722	0.143989785	-2.25125876
ENSRNOG00000009974	29309	Coq3	protein_coding	-0.343305559	4.754761735	-3.131180143	0.005120268	0.143989785	-2.252783881
ENSRNOG00000048922	100909664	LOC100909664	protein_coding	2.055821291	-1.196837905	3.138170267	0.00503872	0.143989785	-2.254645238
ENSRNOG00000005587	114597	Suclg1	protein_coding	-0.38343072	7.372396523	-3.156860729	0.00482681	0.143989785	-2.254992126
ENSRNOG00000020389	308476	Capn12	protein_coding	-0.525532786	5.054095095	-3.135594697	0.005068619	0.143989785	-2.257086136
ENSRNOG00000015177	315135	Sun2	protein_coding	0.423901131	5.07613085	3.136617086	0.00505673	0.143989785	-2.257765113
ENSRNOG00000007422	296603	Vav2	protein_coding	0.61741213	2.378125817	3.033715642	0.00639941	0.143989785	-2.262326395
ENSRNOG00000047931	81814	Tmsb4x	protein_coding	-0.485790148	9.960183234	-3.138073027	0.005039845	0.143989785	-2.263367665
ENSRNOG00000053599	310658	Pogz	protein_coding	0.26162709	5.594228357	3.146888604	0.004938773	0.143989785	-2.263566642
ENSRNOG00000052333	NA	AABR07062920.1	miRNA	1.347783473	-0.693824909	3.046753393	0.006211928	0.143989785	-2.263731234
ENSRNOG00000056325	294753	Mocs2	protein_coding	-0.315127074	5.818668361	-3.148415757	0.004921465	0.143989785	-2.264153206
ENSRNOG00000042741	292477	Adgb	protein_coding	2.350412694	-1.486751434	3.240907449	0.003976164	0.143989785	-2.26446282
ENSRNOG00000053510	314704	Hcfc2	protein_coding	0.375557623	3.242520565	3.071903049	0.00586515	0.143989785	-2.26490709
ENSRNOG00000002080	304104	Urb1	protein_coding	0.322102512	3.711833688	3.08723511	0.005663005	0.143989785	-2.266929625
ENSRNOG00000000610	294362	Cisd1	protein_coding	-0.409480571	6.292257423	-3.149866275	0.00490508	0.143989785	-2.268077686
ENSRNOG00000019884	103691238	LOC103691238	protein_coding	0.975881873	-0.614077096	3.07909967	0.005769412	0.143989785	-2.272942425
ENSRNOG00000014234	309434	Hif1an	protein_coding	0.886600697	2.408465412	3.038111835	0.006335591	0.143989785	-2.274319097
ENSRNOG00000006178	29489	Dync1h1	protein_coding	1.188881553	7.217014939	3.146046357	0.004948344	0.143989785	-2.275409077
ENSRNOG00000037765	499443	Lims1	protein_coding	0.693709162	2.418919477	3.03396587	0.006395761	0.143989785	-2.276752833
ENSRNOG00000007485	296380	Arfgef2	protein_coding	0.373868375	5.864623864	3.144338581	0.004967806	0.143989785	-2.277715116
ENSRNOG00000014097	307821	Psmd7	protein_coding	-0.329198157	7.308044333	-3.146208581	0.004946499	0.143989785	-2.277818965
ENSRNOG00000002440	116546	Ralb	protein_coding	-0.35522967	5.240222178	-3.130494963	0.00512833	0.143989785	-2.280418634
ENSRNOG00000015473	308291	Phactr2	protein_coding	1.271651335	1.827754036	3.010843774	0.006741576	0.143989785	-2.281654543
ENSRNOG00000016334	83515	Ptbp3	protein_coding	0.892530981	2.125638895	3.021527042	0.006579613	0.143989785	-2.28232711
ENSRNOG00000007356	282834	Chmp3	protein_coding	-0.338305593	6.527113334	-3.144328233	0.004967924	0.143989785	-2.283056219
ENSRNOG00000008471	289397	Kif21b	protein_coding	0.83883622	5.049668507	3.129589132	0.005139007	0.143989785	-2.283336734
ENSRNOG00000005783	305645	Dlg5	protein_coding	0.591332144	3.843285654	3.088081211	0.005652048	0.143989785	-2.283500069
ENSRNOG00000015080	301549	Wdfy1	protein_coding	0.540556228	3.686059319	3.083440972	0.005712392	0.143989785	-2.283843187
ENSRNOG00000003670	690244	Sumo2	protein_coding	-0.316799875	6.535452224	-3.143139842	0.004981511	0.143989785	-2.285520341
ENSRNOG00000055293	314843	Ptprb	protein_coding	0.799276276	3.9652887	3.095125015	0.005561624	0.143989785	-2.285974227
ENSRNOG00000057059	NA	AABR07018857.1	protein_coding	-0.514729581	4.282690102	-3.104570773	0.00544256	0.143989785	-2.287607542
ENSRNOG00000006000	192350	Cdk12	protein_coding	0.51431076	4.400788102	3.103588036	0.005454832	0.143989785	-2.289854114
ENSRNOG00000028362	689991	Unc80	protein_coding	0.895413278	6.071317964	3.139489717	0.005023469	0.143989785	-2.290788689
ENSRNOG00000046172	100365504	Sf3b6	protein_coding	-0.460301875	4.365886074	-3.095036105	0.005562757	0.143989785	-2.291552842
ENSRNOG00000034089	301065	Ttc21a	protein_coding	0.913572191	0.198699275	3.012675476	0.006713536	0.143989785	-2.291705088
ENSRNOG00000030954	83720	Fat1	protein_coding	0.629626265	6.000788245	3.136468421	0.005058457	0.143989785	-2.292776098
ENSRNOG00000020353	309460	Sh3pxd2a	protein_coding	0.854560969	3.563314364	3.077152801	0.005795162	0.143989785	-2.293481228
ENSRNOG00000018159	79124	Anxa4	protein_coding	-0.92582114	4.803823997	-3.113077465	0.005337448	0.143989785	-2.293821005
ENSRNOG00000010957	114486	Braf	protein_coding	0.611719634	4.181900897	3.096937791	0.00553858	0.143989785	-2.298008164
ENSRNOG00000009401	362176	Lmo2	protein_coding	-0.425706401	3.860581998	-3.073352503	0.005845745	0.143989785	-2.298115338
ENSRNOG00000006170	313125	Bach2	protein_coding	0.83989894	0.390931243	2.999455268	0.006918462	0.143989785	-2.298445807
ENSRNOG00000023496	680344	Fam189a1	protein_coding	0.984849606	3.316309615	3.068265374	0.005914125	0.143989785	-2.299921363
ENSRNOG00000020915	316013	Setd2	protein_coding	0.305178868	5.992516532	3.133896965	0.005088422	0.143989785	-2.300193059
ENSRNOG00000006949	29681	C1qbp	protein_coding	-0.382179431	6.212860188	-3.1340629	0.005086483	0.143989785	-2.301100499
ENSRNOG00000012879	79131	Fabp3	protein_coding	-0.443652095	5.749593073	-3.129600228	0.005138876	0.143989785	-2.302428995
ENSRNOG00000048978	363126	Nphp3	protein_coding	0.726287797	0.710343399	2.993544366	0.007012025	0.143989785	-2.303247114
ENSRNOG00000012392	116456	Dnajc2	protein_coding	-0.366417821	6.064076664	-3.13086264	0.005124002	0.143989785	-2.307062146
ENSRNOG00000019734	301250	Mrpl14	protein_coding	-0.534287317	4.051507768	-3.077267152	0.005793646	0.143989785	-2.309620718
ENSRNOG00000033496	363081	Igdcc4	protein_coding	0.96688772	4.348074981	3.103117558	0.005460716	0.143989785	-2.310349336
ENSRNOG00000061080	502710	Kmt2c	protein_coding	0.510851137	4.269753855	3.092291808	0.005597825	0.143989785	-2.310404273
ENSRNOG00000017213	252879	Cdk11b	protein_coding	-0.388480709	7.214437581	-3.131121703	0.005120955	0.143989785	-2.310713763
ENSRNOG00000030775	117088	Adarb2	protein_coding	1.144890708	1.529392974	2.992389888	0.00703044	0.143989785	-2.310736359
ENSRNOG00000008891	287541	Ift20	protein_coding	-0.447943967	5.671039035	-3.122661608	0.005221377	0.143989785	-2.310862619
ENSRNOG00000012803	363064	Wdr61	protein_coding	-0.251880276	5.653545115	-3.123740981	0.00520846	0.143989785	-2.312006932
ENSRNOG00000046621	NA	AABR07043748.1	protein_coding	-0.554079329	3.46135731	-3.046691088	0.006212811	0.143989785	-2.312171235
ENSRNOG00000015213	499335	Fxn	protein_coding	-0.500430238	4.000669626	-3.073585758	0.005842628	0.143989785	-2.315291462
ENSRNOG00000005007	497770	Scn3a	protein_coding	0.352524825	5.440265937	3.120218896	0.005250726	0.143989785	-2.315570675
ENSRNOG00000000989	89819	Bud31	protein_coding	-0.407571544	6.042810292	-3.125429824	0.00518831	0.143989785	-2.316791422
ENSRNOG00000014519	691976	Slc35g3	protein_coding	1.579327662	-1.007426598	3.053415997	0.006118178	0.143989785	-2.318018758
ENSRNOG00000004217	29398	Stk10	protein_coding	0.821662456	1.269323406	2.983994073	0.007165775	0.144275124	-2.322046196
ENSRNOG00000021026	100363361	Zfp687	protein_coding	0.291028427	3.736440032	3.064452449	0.005965884	0.143989785	-2.322377482
ENSRNOG00000004377	313977	Lpin1	protein_coding	0.640307889	3.494891058	3.053975311	0.006110371	0.143989785	-2.325553012
ENSRNOG00000002537	317420	Wnk3	protein_coding	1.266183815	2.264546447	3.013608427	0.006699298	0.143989785	-2.327122573
ENSRNOG00000006844	114481	Dnajc14	protein_coding	-0.268247463	5.577504652	-3.115416721	0.005308889	0.143989785	-2.327684532
ENSRNOG00000006952	311647	Prex1	protein_coding	0.976667521	6.319014462	3.121494165	0.005235384	0.143989785	-2.329201845
ENSRNOG00000019333	365895	Hipk1	protein_coding	0.325465444	6.913951939	3.122637551	0.005221666	0.143989785	-2.329263246
ENSRNOG00000031127	100360682	Snrpe	protein_coding	-0.491726371	4.44116836	-3.078072676	0.005782982	0.143989785	-2.331019335
ENSRNOG00000025715	170714	Dynlrb1	protein_coding	-0.39733698	7.887601524	-3.11938115	0.005260828	0.143989785	-2.331726161
ENSRNOG00000032048	362522	Zfp462	protein_coding	0.702587963	5.221641063	3.104524487	0.005443137	0.143989785	-2.332990144
ENSRNOG00000021569	304109	Tiam1	protein_coding	0.998512236	5.383992483	3.105679431	0.005428748	0.143989785	-2.333336141
ENSRNOG00000058094	NA	AABR07028902.1	protein_coding	1.119298708	3.591819125	3.056206428	0.006079322	0.143989785	-2.335078897
ENSRNOG00000005718	100911956	AABR07065406.1	pseudogene	-0.513540422	2.630814867	-3.001376742	0.006888308	0.143989785	-2.3360119
ENSRNOG00000009430	362593	Gnl2	protein_coding	-0.339408405	5.1244945	-3.100131435	0.005498207	0.143989785	-2.337029674
ENSRNOG00000006441	314245	Zbtb25	protein_coding	0.633162482	1.786109284	2.989244364	0.007080853	0.143989785	-2.337598636
ENSRNOG00000032204	NA	Uqcrb	protein_coding	-0.531842568	4.713324178	-3.085367026	0.005687269	0.143989785	-2.339064649
ENSRNOG00000008512	366434	Btf3l4	protein_coding	-0.317328493	3.998049105	-3.064808645	0.00596103	0.143989785	-2.339814534
ENSRNOG00000001094	304293	Zfp316	protein_coding	0.697010374	2.379347073	3.004212209	0.00684404	0.143989785	-2.340054071
ENSRNOG00000010217	296637	Prrc2b	protein_coding	1.24781417	6.740195915	3.114339016	0.005322028	0.143989785	-2.344615676
ENSRNOG00000029875	501028	Mrpl41	protein_coding	-0.399560737	5.077744344	-3.092455579	0.005595727	0.143989785	-2.346106696
ENSRNOG00000027489	498194	Mn1	protein_coding	1.022373707	4.276810163	3.075441985	0.005817881	0.143989785	-2.346528438
ENSRNOG00000013314	312371	Avl9	protein_coding	1.050969048	3.471762652	3.045773263	0.006225835	0.143989785	-2.347702715
ENSRNOG00000012314	688717	Slirp	protein_coding	-0.504654309	6.028348209	-3.109843493	0.005377174	0.143989785	-2.348125913
ENSRNOG00000056727	NA	AABR07057353.2	miRNA	1.134442358	-0.022959775	2.977828012	0.007266761	0.144275124	-2.351989335
ENSRNOG00000061129	311078	Psmd14	protein_coding	-0.365281817	6.270320005	-3.110892565	0.005364256	0.143989785	-2.352041358
ENSRNOG00000012684	293938	Bloc1s2	protein_coding	-0.337250505	5.362952834	-3.098416703	0.005519849	0.143989785	-2.352961099
ENSRNOG00000015844	680309	Snrpd2	protein_coding	-0.369736339	5.845450816	-3.105518235	0.005430754	0.143989785	-2.353157475
ENSRNOG00000022094	313790	Lacc1	protein_coding	0.763265018	-0.173840764	2.992879028	0.007022632	0.143989785	-2.35377532
ENSRNOG00000059113	NA	AABR07019085.1	lincRNA	1.108129976	1.875801356	2.984465934	0.007158103	0.144275124	-2.359516327
ENSRNOG00000013920	307459	Arhgap26	protein_coding	1.100691244	3.51523363	3.043245932	0.006261837	0.143989785	-2.361367788
ENSRNOG00000050169	688786	Pet100	protein_coding	-0.423503863	5.793301352	-3.099418408	0.005507196	0.143989785	-2.363224667
ENSRNOG00000017178	292017	Hydin	protein_coding	1.160102888	1.350242345	2.961062293	0.007548319	0.144275124	-2.364532934
ENSRNOG00000008390	315405	Dcun1d5	protein_coding	-0.329359971	5.426040887	-3.09316945	0.005586587	0.143989785	-2.365345763
ENSRNOG00000027277	NA	Pcdhga8	protein_coding	0.91063923	2.49095682	2.992529402	0.007028212	0.143989785	-2.36553362
ENSRNOG00000013460	291849	Zfp319	protein_coding	0.708544306	2.298926311	2.989261819	0.007080572	0.143989785	-2.366221133
ENSRNOG00000017146	100361818	Nfatc1	protein_coding	0.696857902	1.832276354	2.969187557	0.00741058	0.144275124	-2.368437327
ENSRNOG00000006711	297066	Zfp212	protein_coding	0.367162473	2.58260549	2.995449886	0.00698173	0.143989785	-2.368461729
ENSRNOG00000016352	296293	Cbfa2t2	protein_coding	0.802146029	3.907027253	3.053787262	0.006112995	0.143989785	-2.369207313
ENSRNOG00000024186	363241	Eef1b2	protein_coding	-0.390676826	7.033712456	-3.10390373	0.005450887	0.143989785	-2.369383675
ENSRNOG00000047174	NA	Pcdha4	protein_coding	0.890296923	1.498926877	2.96299875	0.00751527	0.144275124	-2.370797404
ENSRNOG00000007706	78975	Prkaa2	protein_coding	1.143662971	2.686338576	3.009881109	0.006756358	0.143989785	-2.371217328
ENSRNOG00000003211	690345	Srp9	protein_coding	-0.408033705	5.832440303	-3.097129697	0.005536146	0.143989785	-2.371299841
ENSRNOG00000030243	NA	AABR07051892.1	protein_coding	0.914973697	1.152282463	2.960732682	0.007553958	0.144275124	-2.37143278
ENSRNOG00000005271	362799	Rapgef5	protein_coding	0.451979357	6.922524435	3.102358364	0.005470224	0.143989785	-2.372079456
ENSRNOG00000008026	500798	C2cd4c	protein_coding	0.821124871	3.005139352	3.01816636	0.006630153	0.143989785	-2.372756906
ENSRNOG00000025551	500853	Rgs22	protein_coding	0.854560382	1.787071218	2.965642606	0.007470373	0.144275124	-2.373521467
ENSRNOG00000030237	100188937	Cox7c	protein_coding	-0.467696728	7.463974649	-3.099360651	0.005507925	0.143989785	-2.377159816
ENSRNOG00000033893	114862	Cacna1h	protein_coding	0.675515731	5.131505297	3.081892776	0.005732664	0.143989785	-2.377584264
ENSRNOG00000015720	361365	Polr2c	protein_coding	-0.39171813	5.654474754	-3.09085199	0.00561631	0.143989785	-2.379443033
ENSRNOG00000031731	288667	Fam216a	protein_coding	-0.320451237	5.603334331	-3.090025658	0.005626945	0.143989785	-2.3797601
ENSRNOG00000010396	313027	Eya3	protein_coding	0.549812396	4.044050926	3.051016368	0.006151785	0.143989785	-2.380675179
ENSRNOG00000002791	24224	Bcl2	protein_coding	0.909991661	0.814270193	2.950224268	0.007735881	0.144275124	-2.382041064
ENSRNOG00000006144	54279	Cntn3	protein_coding	0.564864785	4.068360124	3.049776429	0.00616922	0.143989785	-2.38207778
ENSRNOG00000027296	NA	Pcdhga6	protein_coding	0.925544152	2.831123011	3.003361905	0.006857286	0.143989785	-2.382286103
ENSRNOG00000022657	303330	Tmem97	protein_coding	-0.448579507	4.139056056	-3.048600451	0.0061858	0.143989785	-2.382429238
ENSRNOG00000012653	314465	Ppp1r13b	protein_coding	0.504242531	5.801379477	3.09364823	0.005580465	0.143989785	-2.38309613
ENSRNOG00000015097	684322	Kcmf1	protein_coding	-0.234707777	5.997933726	-3.093704785	0.005579743	0.143989785	-2.385375978
ENSRNOG00000007040	500655	Timm17a	protein_coding	-0.355659483	5.804632339	-3.089816448	0.005629641	0.143989785	-2.387622555
ENSRNOG00000030404	25387	Arrb1	protein_coding	1.048647207	4.419911605	3.065652279	0.00594955	0.143989785	-2.390181004
ENSRNOG00000009846	686103	Frg1	protein_coding	-0.526889367	4.718839906	-3.059370855	0.006035545	0.143989785	-2.390747968
ENSRNOG00000026267	58845	Igbp1	protein_coding	-0.320181436	5.219243798	-3.075500488	0.005817102	0.143989785	-2.391302742
ENSRNOG00000012271	291841	Cnot1	protein_coding	0.36583937	6.276347849	3.092236871	0.00559853	0.143989785	-2.393372773
ENSRNOG00000011905	297566	Atp6v1e1	protein_coding	-0.36485454	8.756265582	-3.084780299	0.005694911	0.143989785	-2.396060672
ENSRNOG00000000925	304429	Psph	protein_coding	-0.334061957	3.810596692	-3.02450389	0.006535155	0.143989785	-2.398308785
ENSRNOG00000005606	497991	Med1	protein_coding	0.461446486	4.991504273	3.073460663	0.0058443	0.143989785	-2.398630629
ENSRNOG00000021671	300114	Rtl6	protein_coding	0.926588583	3.220570661	3.013266517	0.006704513	0.143989785	-2.400156687
ENSRNOG00000049513	113917	Lenep	protein_coding	-0.514956105	1.711064551	-2.945369001	0.007821351	0.144275124	-2.400450859
ENSRNOG00000017340	363237	Wdr12	protein_coding	-0.284912668	5.313446084	-3.075919065	0.005811537	0.143989785	-2.400784338
ENSRNOG00000002517	25343	Pdc	protein_coding	1.133366713	-1.482474946	3.078136638	0.005782136	0.143989785	-2.400879817
ENSRNOG00000010839	497994	Krt222	protein_coding	-0.601695141	5.316336462	-3.076773064	0.005800197	0.143989785	-2.402621319
ENSRNOG00000005933	363014	Yap1	protein_coding	1.063118617	2.077041248	2.960176358	0.007563485	0.144275124	-2.402907396
ENSRNOG00000009812	691042	Sbf2	protein_coding	0.473677804	5.097131839	3.06922741	0.005901135	0.143989785	-2.405763601
ENSRNOG00000011341	310131	Rictor	protein_coding	1.112059145	3.442449284	3.02249515	0.006565123	0.143989785	-2.406268248
ENSRNOG00000003134	84484	Slc4a4	protein_coding	1.303213565	4.948640858	3.065968198	0.005945256	0.143989785	-2.407398555
ENSRNOG00000060603	308631	Nhsl1	protein_coding	0.684916479	3.518754732	3.015480294	0.006670818	0.143989785	-2.409640543
ENSRNOG00000018057	301240	Mrpl2	protein_coding	-0.505184551	4.557078783	-3.048397421	0.006188666	0.143989785	-2.410323369
ENSRNOG00000018647	680747	Mrpl20	protein_coding	-0.427654466	5.758715012	-3.077169679	0.005794938	0.143989785	-2.411382165
ENSRNOG00000007336	299154	Churc1	protein_coding	-0.502238766	4.197011485	-3.028562623	0.006475006	0.143989785	-2.412443105
ENSRNOG00000019851	25278	Cox6a2	protein_coding	-1.506127774	1.399944713	-2.936537102	0.007979157	0.144275124	-2.413387229
ENSRNOG00000002338	497978	Dgke	protein_coding	0.384043803	4.9843766	3.066418212	0.005939145	0.143989785	-2.413527495
ENSRNOG00000051377	NA	AABR07001099.2	protein_coding	-0.395065043	5.856109344	-3.07894151	0.0057715	0.143989785	-2.413848662
ENSRNOG00000008444	500985	Cbl	protein_coding	1.265473446	2.398931231	2.973390545	0.007340283	0.144275124	-2.414215717
ENSRNOG00000008870	312800	Atf7ip	protein_coding	0.578800399	5.191470608	3.069468211	0.005897887	0.143989785	-2.41598475
ENSRNOG00000011720	309550	L3mbtl3	protein_coding	0.433161334	3.448193507	3.006626793	0.00680656	0.143989785	-2.415987139
ENSRNOG00000007748	290803	Tex15	protein_coding	0.846479011	2.283882667	2.95143288	0.007714745	0.144275124	-2.416850333
ENSRNOG00000007984	501584	Amer1	protein_coding	1.019924561	0.74607213	2.930980815	0.008079997	0.144275124	-2.417238482
ENSRNOG00000006698	317580	Rab33a	protein_coding	-0.460540384	4.589404042	-3.042558601	0.006271662	0.143989785	-2.418583288
ENSRNOG00000042740	299743	Mrpl42	protein_coding	-0.404882385	5.534797914	-3.069145316	0.005902242	0.143989785	-2.419842496
ENSRNOG00000011949	294964	Ndufb5	protein_coding	-0.397529758	6.732726362	-3.079960635	0.005758061	0.143989785	-2.420211776
ENSRNOG00000050206	171093	Shank2	protein_coding	1.468023568	3.021204117	2.997028055	0.006956736	0.143989785	-2.423611026
ENSRNOG00000020372	363287	Hdac4	protein_coding	0.837688409	3.733815325	3.019993301	0.006602632	0.143989785	-2.424240376
ENSRNOG00000039871	289928	RGD1306063	protein_coding	-0.304515188	4.81808343	-3.050656459	0.006156841	0.143989785	-2.424511152
ENSRNOG00000007970	362873	Plxnc1	protein_coding	1.050336078	4.391169146	3.041335862	0.006289179	0.143989785	-2.425089827
ENSRNOG00000008103	24551	Mdh1	protein_coding	-0.357169544	9.773146196	-3.06211337	0.005997852	0.143989785	-2.425103635
ENSRNOG00000013570	363135	Rad54l2	protein_coding	0.548736909	1.668647739	2.936020065	0.007988489	0.144275124	-2.425332592
ENSRNOG00000028630	288691	Ksr2	protein_coding	0.996162021	2.168439082	2.963175417	0.007512262	0.144275124	-2.425369833
ENSRNOG00000003706	445268	Ufc1	protein_coding	-0.309915118	6.202421485	-3.075339956	0.005819238	0.143989785	-2.426899047
ENSRNOG00000052129	NA	Nwd1	protein_coding	0.859842783	3.551457831	3.003726761	0.0068516	0.143989785	-2.427528949
ENSRNOG00000002862	25749	Clcn5	protein_coding	1.334687329	0.052808327	2.931195253	0.008076083	0.144275124	-2.430272419
ENSRNOG00000061159	NA	AABR07056953.1	lincRNA	1.046790065	1.584177583	2.931589874	0.008068884	0.144275124	-2.43178673
ENSRNOG00000009822	310553	Tlr2	protein_coding	0.553359165	1.572449676	2.929933246	0.008099146	0.144275124	-2.434371604
ENSRNOG00000012266	500555	Zcchc17	protein_coding	-0.31870975	6.165439258	-3.071393909	0.005871981	0.143989785	-2.434564511
ENSRNOG00000005884	296050	Emc7	protein_coding	-0.335788495	6.500753814	-3.071859422	0.005865735	0.143989785	-2.43687005
ENSRNOG00000027049	690441	Atp5mf	protein_coding	-0.46240165	7.566256612	-3.070787449	0.005880128	0.143989785	-2.437205111
ENSRNOG00000021796	287059	RGD1565166	protein_coding	-0.717255606	1.770462736	-2.928097698	0.008132804	0.144275124	-2.439887476
ENSRNOG00000039457	680448	Pcdhgb5	protein_coding	0.856947008	2.512649653	2.956282667	0.007630489	0.144275124	-2.440091422
ENSRNOG00000008279	298517	Mrps15	protein_coding	-0.367107378	5.414288809	-3.056781333	0.006071346	0.143989785	-2.443185566
ENSRNOG00000006789	29467	Ddit3	protein_coding	-0.480927825	5.079996254	-3.042353027	0.006274604	0.143989785	-2.443495537
ENSRNOG00000003882	246304	Cep350	protein_coding	0.867458578	4.154213705	3.027854708	0.006485459	0.143989785	-2.444517221
ENSRNOG00000060337	316098	Exosc7	protein_coding	-0.422874066	3.936061124	-3.002329601	0.006873401	0.143989785	-2.446074272
ENSRNOG00000025937	367033	Zfp26	protein_coding	0.679331776	2.308870908	2.943245515	0.007859017	0.144275124	-2.446806869
ENSRNOG00000050282	361652	Srcap	protein_coding	0.379773151	6.339856584	3.066638364	0.005936158	0.143989785	-2.448214351
ENSRNOG00000039928	NA	AABR07020786.1	protein_coding	1.212383153	0.847811394	2.912010261	0.008433594	0.144806837	-2.451826599
ENSRNOG00000023020	313786	Fdx2	protein_coding	-0.529629437	5.384300124	-3.051803327	0.006140744	0.143989785	-2.451837362
ENSRNOG00000014270	298675	Rer1	protein_coding	-0.300427146	5.97448318	-3.059939177	0.006027716	0.143989785	-2.45406015
ENSRNOG00000012830	316275	Paqr8	protein_coding	1.092038855	3.913026972	3.015128711	0.006676158	0.143989785	-2.455567104
ENSRNOG00000005108	83725	Wfs1	protein_coding	1.059031448	7.053905795	3.062224063	0.005996336	0.143989785	-2.456163704
ENSRNOG00000003742	100362725	Cdkl5	protein_coding	0.979955855	4.653539966	3.042091809	0.006278344	0.143989785	-2.458110852
ENSRNOG00000001080	288656	Arl6ip4	protein_coding	-0.417828082	5.666245657	-3.055639357	0.006087199	0.143989785	-2.458187416
ENSRNOG00000015502	103689987	Mfsd14a	protein_coding	1.030619527	-0.081727151	2.920355607	0.008276251	0.144377446	-2.458588395
ENSRNOG00000010379	362160	Celf1	protein_coding	0.591403122	5.35033255	3.052257181	0.006134385	0.143989785	-2.458969681
ENSRNOG00000021088	295261	Tmod4	protein_coding	-0.689407852	1.021126616	-2.907622743	0.008517463	0.144915664	-2.459915698
ENSRNOG00000013832	305452	Fam193a	protein_coding	0.286647313	4.780555598	3.035628211	0.00637157	0.143989785	-2.460642097
ENSRNOG00000037402	681389	Cops9	protein_coding	-0.449975791	6.543299809	-3.060196331	0.006024176	0.143989785	-2.461162017
ENSRNOG00000014316	63881	Rapgef1	protein_coding	0.805154148	5.060807895	3.044536359	0.00624343	0.143989785	-2.461472077
ENSRNOG00000000779	361784	Znrd1	protein_coding	-0.371871003	2.86501944	-2.947102912	0.007790724	0.144275124	-2.46263922
ENSRNOG00000012247	29448	Rab7a	protein_coding	-0.242247465	8.19587924	-3.055160236	0.006093862	0.143989785	-2.464473493
ENSRNOG00000014089	171492	Map3k2	protein_coding	0.960123045	1.13814289	2.906453814	0.008539942	0.144915664	-2.4653896
ENSRNOG00000017431	307907	RGD1304884	protein_coding	0.836872236	6.908261636	3.057744065	0.006058012	0.143989785	-2.465730233
ENSRNOG00000010517	499975	Fam126a	protein_coding	0.984432515	1.345406553	2.906956833	0.008530261	0.144915664	-2.465866398
ENSRNOG00000029466	498831	RGD1562608	protein_coding	0.618822398	1.576662233	2.914230597	0.008391454	0.144806837	-2.468565919
ENSRNOG00000001123	498188	RGD1562310	protein_coding	0.427296914	3.399470523	2.980232665	0.007227216	0.144275124	-2.471685762
ENSRNOG00000008569	315167	Ndufa6	protein_coding	-0.494902889	6.564882284	-3.055067557	0.006095151	0.143989785	-2.471741252
ENSRNOG00000057404	360539	Slc47a1	protein_coding	3.604530068	-1.654083974	3.126863189	0.005171268	0.143989785	-2.472307866
ENSRNOG00000013281	307594	Mib1	protein_coding	0.948236158	4.812529112	3.036879841	0.006353413	0.143989785	-2.473499741
ENSRNOG00000047219	687633	Ube3b	protein_coding	0.683477249	4.945282132	3.035977592	0.006366496	0.143989785	-2.474685142
ENSRNOG00000024693	100328908	Zfp831	protein_coding	1.021368701	3.802880977	3.003261989	0.006858844	0.143989785	-2.474896354
ENSRNOG00000010038	81827	Psmc5	protein_coding	-0.400576769	7.978389211	-3.05132283	0.006147483	0.143989785	-2.475042903
ENSRNOG00000004585	299762	Tmtc2	protein_coding	0.877123184	2.09256879	2.922415526	0.008237849	0.144377446	-2.475224409
ENSRNOG00000013336	294783	Wdr70	protein_coding	-0.287979298	4.730409315	-3.022148728	0.006570304	0.143989785	-2.475333578
ENSRNOG00000060383	NA	AABR07043167.3	miRNA	1.29032733	2.20156346	2.937532054	0.007961228	0.144275124	-2.476319964
ENSRNOG00000049505	683983	Nup43	protein_coding	-0.45900739	2.673965857	-2.930976849	0.00808007	0.144275124	-2.478259927
ENSRNOG00000043141	683402	Ap3s2	protein_coding	-0.290537463	5.347390617	-3.039877015	0.006310139	0.143989785	-2.478424533
ENSRNOG00000004996	362990	Zcrb1	protein_coding	-0.503075601	5.498945747	-3.039795339	0.006311314	0.143989785	-2.478782632
ENSRNOG00000054468	363070	Fam219b	protein_coding	-0.263528226	5.069079662	-3.031718941	0.006428601	0.143989785	-2.479355512
ENSRNOG00000030126	171305	Clk3	protein_coding	-0.432567423	5.356820506	-3.036994329	0.006351755	0.143989785	-2.479902388
ENSRNOG00000059866	NA	AABR07001432.1	antisense	-0.959212194	4.866639749	-3.03006719	0.006452845	0.143989785	-2.480033513
ENSRNOG00000006871	85263	Slc25a14	protein_coding	-0.375963293	5.677291523	-3.044062657	0.006250181	0.143989785	-2.4800371
ENSRNOG00000047436	686189	Cabyr	protein_coding	-0.786000567	2.736011385	-2.943597325	0.007852765	0.144275124	-2.480050701
ENSRNOG00000060788	NA	AABR07073270.2	miRNA	1.447212279	-0.822774323	2.932877936	0.00804543	0.144275124	-2.480293437
ENSRNOG00000004784	296190	Ndufaf5	protein_coding	-0.335192184	5.205591709	-3.033313065	0.006405285	0.143989785	-2.482122537
ENSRNOG00000015903	24171	Add2	protein_coding	0.958160843	5.86121679	3.047522941	0.006201029	0.143989785	-2.483096166
ENSRNOG00000005102	299707	Washc3	protein_coding	-0.353978347	4.076317104	-2.993646017	0.007010405	0.143989785	-2.483308694
ENSRNOG00000032378	29132	Atp1a4	protein_coding	1.10521732	-1.292739523	3.014716619	0.006682423	0.143989785	-2.483634583
ENSRNOG00000037514	311266	Qser1	protein_coding	0.474756843	3.929711355	2.989214243	0.007081338	0.143989785	-2.484479912
ENSRNOG00000011980	117284	Lrrc7	protein_coding	0.618940664	5.127280317	3.034475447	0.006388336	0.143989785	-2.485694242
ENSRNOG00000051536	500818	Rfx4	protein_coding	0.773905832	2.091871714	2.919588769	0.00829059	0.144377446	-2.486560637
ENSRNOG00000003385	114022	Glrx2	protein_coding	-0.384546519	5.670574965	-3.039784913	0.006311464	0.143989785	-2.488124064
ENSRNOG00000000299	294515	Foxo3	protein_coding	0.865515791	3.818173248	2.994420078	0.006998087	0.143989785	-2.490303684
ENSRNOG00000002841	114116	Cdc42bpa	protein_coding	0.811746461	6.110657979	3.045115188	0.00623519	0.143989785	-2.491146851
ENSRNOG00000019302	81803	Stx4	protein_coding	-0.390688444	5.441249979	-3.032510485	0.006417013	0.143989785	-2.49248646
ENSRNOG00000017219	307842	Vac14	protein_coding	0.234814556	4.64978952	3.012646424	0.00671398	0.143989785	-2.494442063
ENSRNOG00000019511	301249	Mrps18a	protein_coding	-0.377118215	5.492279599	-3.033903485	0.006396671	0.143989785	-2.494523372
ENSRNOG00000017781	303536	Dnajc7	protein_coding	-0.286005055	7.441813243	-3.043065734	0.006264411	0.143989785	-2.496360408
ENSRNOG00000011623	171058	Rab3c	protein_coding	1.327601294	4.183512353	3.005869535	0.006818293	0.143989785	-2.498016986
ENSRNOG00000007576	266774	Zfp597	protein_coding	0.890711879	2.804148565	2.944153947	0.007842882	0.144275124	-2.499854667
ENSRNOG00000003983	685607	Pfdn2	protein_coding	-0.419239928	7.078780053	-3.041892745	0.006281195	0.143989785	-2.500594089
ENSRNOG00000025142	308790	Mex3b	protein_coding	0.479368959	4.044220518	2.993074501	0.007019514	0.143989785	-2.500673712
ENSRNOG00000054426	310233	Zfp704	protein_coding	1.028541108	0.47212865	2.884912486	0.008964517	0.147361828	-2.500953182
ENSRNOG00000015621	290831	Nsd3	protein_coding	0.547008393	4.900608205	3.023547599	0.006549405	0.143989785	-2.501053722
ENSRNOG00000014543	315880	Tbc1d2b	protein_coding	0.405820136	4.061353712	2.988242824	0.007096978	0.143989785	-2.501088488
ENSRNOG00000060463	NA	AABR07062799.2	protein_coding	1.325644464	2.93189151	2.953702545	0.007675203	0.144275124	-2.503101266
ENSRNOG00000011858	306534	Unc5d	protein_coding	1.275350573	2.416288111	2.926851069	0.008155739	0.144275124	-2.503799656
ENSRNOG00000024539	297990	Ndufb6	protein_coding	-0.39682083	5.764329766	-3.032273398	0.006420482	0.143989785	-2.506390424
ENSRNOG00000009805	313024	Wasf2	protein_coding	0.667236234	2.174746535	2.906728738	0.00853465	0.144915664	-2.513816348
ENSRNOG00000060407	56827	Cacna1i	processed_transcript	0.92101804	5.419601026	3.028031295	0.00648285	0.143989785	-2.514312779
ENSRNOG00000011680	116996	Il16	protein_coding	0.87878735	1.723519766	2.889890391	0.008864643	0.147183639	-2.51572538
ENSRNOG00000004774	500668	Ccdc175	protein_coding	-0.459552642	3.695688417	-2.960225416	0.007562644	0.144275124	-2.515768757
ENSRNOG00000020660	29271	Cfl1	protein_coding	-0.341786605	9.845565971	-3.017041715	0.00664715	0.143989785	-2.518599616
ENSRNOG00000037310	100270669	Riiad1	protein_coding	-0.692984829	1.662545263	-2.884215852	0.00897858	0.147361828	-2.519272442
ENSRNOG00000006705	311456	Mkks	protein_coding	-0.276890647	5.817618747	-3.028371445	0.006477827	0.143989785	-2.519316453
ENSRNOG00000056233	NA	AC120262.1	miRNA	-0.34897588	2.883982821	-2.924385434	0.008201285	0.144377446	-2.520524181
ENSRNOG00000054920	NA	AABR07032135.1	lincRNA	0.878511701	1.292787322	2.87844088	0.009095974	0.147994467	-2.520872528
ENSRNOG00000018848	301068	Eif1b	protein_coding	-0.419665518	6.885015993	-3.032351214	0.006419343	0.143989785	-2.521048124
ENSRNOG00000029242	315764	Plekho2	protein_coding	0.662419449	3.027070153	2.943981715	0.007845939	0.144275124	-2.52114857
ENSRNOG00000001488	94198	Psmb1	protein_coding	-0.339684803	7.198345937	-3.029610583	0.006459563	0.143989785	-2.526164101
ENSRNOG00000020322	316628	Asb1	protein_coding	0.902985274	3.47307644	2.96030984	0.007561198	0.144275124	-2.528563674
ENSRNOG00000056731	NA	AABR07027799.1	protein_coding	1.153780628	-0.999542163	2.910960963	0.008453579	0.144806837	-2.529994026
ENSRNOG00000001852	297728	Ergic2	protein_coding	-0.34441624	6.199364703	-3.025549733	0.006519605	0.143989785	-2.531951475
ENSRNOG00000014624	290549	Selenok	protein_coding	-0.42252227	6.321830922	-3.024930174	0.006528812	0.143989785	-2.533541227
ENSRNOG00000017078	362624	Selenon	protein_coding	0.60064429	4.039173249	2.976444027	0.007289615	0.144275124	-2.534655578
ENSRNOG00000011293	290706	Hpf1	protein_coding	-0.35677027	6.084217266	-3.022783924	0.006560806	0.143989785	-2.535337449
ENSRNOG00000051238	290270	Mphosph8	protein_coding	-0.426647526	6.812028959	-3.024973781	0.006528164	0.143989785	-2.536538922
ENSRNOG00000052583	688018	Zfp106	protein_coding	0.555535342	7.189649738	3.022380671	0.006566834	0.143989785	-2.539323168
ENSRNOG00000019995	291677	Dnajc18	protein_coding	0.651083505	4.638894638	2.996819438	0.006960035	0.143989785	-2.540243421
ENSRNOG00000000042	289424	Xpr1	protein_coding	0.862825644	4.457532516	2.987912715	0.0071023	0.143989785	-2.541001981
ENSRNOG00000015822	499171	Klf13	protein_coding	0.795603878	2.496698402	2.906959375	0.008530213	0.144915664	-2.542870137
ENSRNOG00000005099	303194	Top3a	protein_coding	0.549398116	1.166754592	2.864055034	0.009394833	0.148165947	-2.543103886
ENSRNOG00000007975	83724	Ncoa2	protein_coding	1.003920587	4.367317284	2.987921233	0.007102163	0.143989785	-2.544620562
ENSRNOG00000017585	306960	Abt1	protein_coding	-0.314002825	4.490055737	-2.980453445	0.007223596	0.144275124	-2.54557958
ENSRNOG00000007066	25689	Htr5a	protein_coding	0.558426553	2.857123492	2.919606695	0.008290255	0.144377446	-2.546007837
ENSRNOG00000004063	303021	Sh3pxd2b	protein_coding	1.018711554	1.165976603	2.867234144	0.00932799	0.148165947	-2.546273853
ENSRNOG00000007739	287191	Rars1	protein_coding	-0.253127075	5.566688257	-3.010095154	0.006753069	0.143989785	-2.547259129
ENSRNOG00000015117	691307	Lrrc39	protein_coding	-0.453689847	2.365617838	-2.883391945	0.008995239	0.147361828	-2.547601758
ENSRNOG00000001599	304132	Rwdd2b	protein_coding	-0.346391031	4.258284356	-2.967887418	0.007432456	0.144275124	-2.55188091
ENSRNOG00000055766	NA	AABR07044415.1	lincRNA	1.664374356	-1.172703481	2.9482194	0.007771064	0.144275124	-2.551936457
ENSRNOG00000050378	NA	Pcdha4	protein_coding	0.772038195	1.52942859	2.87080349	0.009253485	0.148165947	-2.552109651
ENSRNOG00000011697	291940	Zfp827	protein_coding	0.483482908	4.18218088	2.975231061	0.007309702	0.144275124	-2.552253248
ENSRNOG00000032768	303443	Stxbp4	protein_coding	0.949377419	1.000458193	2.85890833	0.009504019	0.148165947	-2.55264627
ENSRNOG00000001747	100910732	LOC100910732	protein_coding	1.068030486	0.410192026	2.859053167	0.009500929	0.148165947	-2.552675885
ENSRNOG00000016948	307986	Nhlrc2	protein_coding	0.531616417	2.774373204	2.905438717	0.008559509	0.145087911	-2.55380606
ENSRNOG00000010161	310178	Myo10	protein_coding	0.649051683	5.077250717	2.997967743	0.006941894	0.143989785	-2.557775232
ENSRNOG00000017817	29445	Cox4i1	protein_coding	-0.469669449	9.250516978	-3.004339199	0.006842064	0.143989785	-2.559053093
ENSRNOG00000002450	360895	Rrp15	protein_coding	-0.36147429	4.653409933	-2.978424012	0.00725694	0.144275124	-2.559499086
ENSRNOG00000008794	100366017	Ube2e1	protein_coding	-0.260886558	5.994496803	-3.010449847	0.006747621	0.143989785	-2.560339359
ENSRNOG00000029571	362810	Coq10a	protein_coding	-0.419852348	5.127392603	-2.993381242	0.007014624	0.143989785	-2.561005235
ENSRNOG00000056617	361004	Zswim8	protein_coding	1.130257648	0.379905183	2.85243461	0.00964308	0.148165947	-2.561206184
ENSRNOG00000019065	311137	Zfp385b	protein_coding	-0.650270835	5.733979233	-3.00549431	0.006824114	0.143989785	-2.562466587
ENSRNOG00000020487	498000	Coa3	protein_coding	-0.408282951	5.624637792	-3.00351388	0.006854917	0.143989785	-2.563530413
ENSRNOG00000026328	305812	Gpr137c	protein_coding	0.669073027	2.669376098	2.894690684	0.008769342	0.146548834	-2.564689101
ENSRNOG00000061121	305164	Wdfy3	protein_coding	1.028940405	6.394628729	3.010283138	0.006750181	0.143989785	-2.565736971
ENSRNOG00000007330	298584	Capzb	protein_coding	-0.262158992	7.895004796	-3.008204815	0.006782172	0.143989785	-2.566406205
ENSRNOG00000023280	363235	Als2	protein_coding	0.290373134	5.272412425	2.998489954	0.006933659	0.143989785	-2.566766135
ENSRNOG00000017608	293148	C2cd3	protein_coding	0.491247603	4.206595652	2.969805173	0.007400209	0.144275124	-2.567807334
ENSRNOG00000016468	690050	Tpmt	protein_coding	-0.42769777	3.309279472	-2.91811055	0.0083183	0.144397497	-2.567829202
ENSRNOG00000047196	NA	AABR07055846.1	miRNA	0.71890734	1.458686343	2.850157229	0.009692462	0.148165947	-2.569585047
ENSRNOG00000004263	289382	Ints7	protein_coding	0.410916455	3.855417099	2.952771653	0.007691397	0.144275124	-2.570748608
ENSRNOG00000012985	300257	Pfdn5	protein_coding	-0.405632108	6.474692513	-3.005783533	0.006819627	0.143989785	-2.575481941
ENSRNOG00000017758	361985	LOC361985	protein_coding	-0.234438561	6.198684316	-3.004738763	0.00683585	0.143989785	-2.575783118
ENSRNOG00000048851	NA	AABR07070357.1	miRNA	1.584126941	-1.808713198	2.970077234	0.007395646	0.144275124	-2.57667299
ENSRNOG00000007114	29673	Psma6	protein_coding	-0.307256295	6.687369246	-3.005144523	0.006829545	0.143989785	-2.578248798
ENSRNOG00000059550	313030	Ppp1r8	protein_coding	-0.2551153	5.32680517	-2.990031572	0.007068204	0.143989785	-2.579259312
ENSRNOG00000009972	24705	Rara	protein_coding	-0.615378037	4.348509046	-2.963937067	0.007499306	0.144275124	-2.581048994
ENSRNOG00000017412	NA	AABR07001512.1	protein_coding	-0.610575656	2.136790552	-2.863476129	0.009407054	0.148165947	-2.581789714
ENSRNOG00000039504	360919	LOC360919	protein_coding	-0.69569693	0.680470102	-2.839784932	0.009920443	0.148165947	-2.582198256
ENSRNOG00000042878	690229	Wdr74	protein_coding	-0.428500264	4.25616765	-2.950444969	0.007732017	0.144275124	-2.584384982
ENSRNOG00000034272	300772	Pias1	protein_coding	0.382240763	4.549646277	2.969500521	0.007405323	0.144275124	-2.585360734
ENSRNOG00000005853	24807	Tacr1	protein_coding	1.622208971	-0.421871577	2.900781616	0.008649831	0.145630737	-2.585762606
ENSRNOG00000060572	311118	Tlk1	protein_coding	0.542370428	1.868170447	2.861938423	0.00943959	0.148165947	-2.586618443
ENSRNOG00000017467	25532	Rab4a	protein_coding	-0.361917107	6.226124389	-2.999497023	0.006917806	0.143989785	-2.587043285
ENSRNOG00000038406	304458	Tmem132b	protein_coding	1.192492366	3.677967439	2.94554096	0.007818309	0.144275124	-2.591870797
ENSRNOG00000004382	299197	Arel1	protein_coding	0.529700945	6.813740157	2.998205417	0.006938145	0.143989785	-2.592510409
ENSRNOG00000008400	315713	Pml	protein_coding	0.641165847	2.26460865	2.869674068	0.009276998	0.148165947	-2.592855436
ENSRNOG00000013491	362096	Setx	protein_coding	0.537792158	5.401469077	2.988768067	0.007088517	0.143989785	-2.593754803
ENSRNOG00000007117	363544	Cluap1	protein_coding	-0.326702025	5.944443799	-2.993567851	0.007011651	0.143989785	-2.594591402
ENSRNOG00000003050	360520	Tbc1d9b	protein_coding	0.282944656	6.626639363	2.997269595	0.006952918	0.143989785	-2.595046725
ENSRNOG00000013669	363131	Pik3r4	protein_coding	0.308293116	5.387105766	2.98728376	0.007112451	0.144006108	-2.595395686
ENSRNOG00000025011	65027	Chd8	protein_coding	0.216077926	6.612132526	2.997063719	0.006956172	0.143989785	-2.595501368
ENSRNOG00000057761	295324	Ttf2	protein_coding	0.552777917	1.192294594	2.83612616	0.010002078	0.148165947	-2.59573163
ENSRNOG00000019428	140937	Higd1a	protein_coding	-0.356030804	6.319344239	-2.995007129	0.006988758	0.143989785	-2.597344124
ENSRNOG00000007242	362078	Ehmt1	protein_coding	0.567236604	3.875875241	2.93738568	0.007963863	0.144275124	-2.598143652
ENSRNOG00000046918	363474	Apoo	protein_coding	-0.430018927	5.087959041	-2.974995531	0.007313609	0.144275124	-2.598218584
ENSRNOG00000050585	24642	Pgam1	protein_coding	-0.366574943	9.26898733	-2.984245066	0.007161693	0.144275124	-2.598276306
ENSRNOG00000009360	300067	Sh3bp1	protein_coding	-0.424963143	3.560869506	-2.914556359	0.008385288	0.144806837	-2.598583533
ENSRNOG00000026048	309451	Gbf1	protein_coding	0.337179977	6.2458552	2.994241894	0.007000921	0.143989785	-2.599885231
ENSRNOG00000039459	102552705	Pcdhgb4	protein_coding	0.957178482	1.26587426	2.834746811	0.010033021	0.148165947	-2.602809116
ENSRNOG00000001352	304503	Hectd4	protein_coding	0.925388255	6.584520416	2.992644409	0.007026376	0.143989785	-2.603237315
ENSRNOG00000015049	25665	Scn5a	protein_coding	2.040500282	1.15347677	2.827707817	0.010192354	0.148165947	-2.604586444
ENSRNOG00000031168	295635	Arhgap15	protein_coding	-0.762541587	2.620798541	-2.879899875	0.009066177	0.147736729	-2.605415948
ENSRNOG00000047983	NA	AC111413.1	miRNA	1.258024372	-1.251274875	2.90374289	0.008592293	0.145164536	-2.605812414
ENSRNOG00000009605	317376	Tfe3	protein_coding	0.421780095	3.368594187	2.911354023	0.008446087	0.144806837	-2.607355307
ENSRNOG00000015546	498830	MGC116121	protein_coding	-0.321814073	3.274113467	-2.899552525	0.008673821	0.145742894	-2.608407716
ENSRNOG00000016218	171063	Gtf3c1	protein_coding	0.3204219	6.763392895	2.990412059	0.007062098	0.143989785	-2.60938017
ENSRNOG00000018477	307774	Otud4	protein_coding	0.655334531	3.903277024	2.933877853	0.008027268	0.144275124	-2.611258492
ENSRNOG00000013232	362125	Nr6a1	protein_coding	1.013215773	-0.458401301	2.839987487	0.009915942	0.148165947	-2.612555775
ENSRNOG00000015614	680616	Ppp1r16b	protein_coding	0.647656697	5.104609175	2.972621269	0.007353101	0.144275124	-2.613055299
ENSRNOG00000003679	303403	Med13	protein_coding	0.76825334	4.993993196	2.97053324	0.007388002	0.144275124	-2.613210173
ENSRNOG00000024494	NA	AABR07056633.1	protein_coding	1.469324935	-1.226620983	2.942198758	0.007877648	0.144275124	-2.61463107
ENSRNOG00000019979	298690	B3galt6	protein_coding	0.438308122	2.934921262	2.886436317	0.00893383	0.147361828	-2.617551687
ENSRNOG00000055096	NA	AABR07002768.1	pseudogene	-0.491845341	4.188214205	-2.930688112	0.008085343	0.144275124	-2.618056395
ENSRNOG00000018687	311881	Fbxw2	protein_coding	-0.252162407	6.243918074	-2.98459363	0.007156028	0.144275124	-2.619641682
ENSRNOG00000025818	362399	Zxdc	protein_coding	0.371738867	3.37657845	2.900768558	0.008650086	0.145630737	-2.620612227
ENSRNOG00000060636	NA	LOC100912510	lincRNA	-1.096506004	-1.306195959	-2.943636586	0.007852067	0.144275124	-2.62093535
ENSRNOG00000049849	NA	Fam199x	protein_coding	0.914620257	-0.041889646	2.820795503	0.010351169	0.148676134	-2.621062558
ENSRNOG00000029304	310005	Aggf1	protein_coding	-0.220898882	5.614963225	-2.977354713	0.007274569	0.144275124	-2.621513025
ENSRNOG00000039284	305882	Haus4	protein_coding	-0.463912633	1.914972531	-2.83371002	0.010056339	0.148165947	-2.623444986
ENSRNOG00000013280	290409	Olfm4	protein_coding	1.188316984	-0.444464112	2.844941236	0.009806475	0.148165947	-2.624539909
ENSRNOG00000002512	289362	Gpatch2	protein_coding	0.576301442	2.597354778	2.868356868	0.009304493	0.148165947	-2.624663885
ENSRNOG00000004676	29433	Pak3	protein_coding	0.373298822	4.98167416	2.962808131	0.007518517	0.144275124	-2.625794354
ENSRNOG00000018531	499185	Mrps11	protein_coding	-0.447405342	4.578341774	-2.941733474	0.007885943	0.144275124	-2.628157148
ENSRNOG00000018289	117287	Park7	protein_coding	-0.436521371	7.468454669	-2.980415851	0.007224212	0.144275124	-2.628193207
ENSRNOG00000010859	362559	Zyg11b	protein_coding	1.261097694	4.268344284	2.948506622	0.007766014	0.144275124	-2.628726208
ENSRNOG00000010480	500947	Vstm5	protein_coding	-0.447322209	3.687863819	-2.913224943	0.008410515	0.144806837	-2.628994777
ENSRNOG00000016429	24418	Grm5	protein_coding	1.10733009	5.412238522	2.969541864	0.007404629	0.144275124	-2.63160171
ENSRNOG00000025181	353304	Pigu	protein_coding	-0.30168129	4.38578669	-2.933346899	0.008036907	0.144275124	-2.633380471
ENSRNOG00000027606	303019	Neurl1b	protein_coding	1.453145902	1.690282634	2.833314173	0.010065255	0.148165947	-2.634570144
ENSRNOG00000017118	361612	P4ha3	protein_coding	-1.213548376	2.311928953	-2.855900728	0.009568384	0.148165947	-2.635367308
ENSRNOG00000001515	311743	Map3k20	protein_coding	0.92108024	2.444492851	2.860068132	0.009479308	0.148165947	-2.635859151
ENSRNOG00000016675	54262	Kcnn2	protein_coding	-0.540778736	3.951772179	-2.918168424	0.008317213	0.144397497	-2.636238552
ENSRNOG00000042503	81728	Ndufv2	protein_coding	-0.403015972	7.413341163	-2.976739748	0.007284726	0.144275124	-2.636449114
ENSRNOG00000017838	362392	Snrnp27	protein_coding	-0.294258559	6.14265951	-2.974935134	0.007314611	0.144275124	-2.637108317
ENSRNOG00000025416	297824	Dpy19l4	protein_coding	0.744085987	2.552688225	2.856999915	0.009544812	0.148165947	-2.639252855
ENSRNOG00000031950	362832	Izumo4	protein_coding	-0.518190818	1.192091225	-2.810019364	0.010603479	0.14925954	-2.640215461
ENSRNOG00000029529	102551435	Eef1akmt4	protein_coding	-0.768224843	0.049179013	-2.834767019	0.010032567	0.148165947	-2.642173839
ENSRNOG00000057826	NA	AABR07040412.1	protein_coding	1.126522081	0.362680734	2.808034795	0.010650581	0.14925954	-2.642371377
ENSRNOG00000039790	NA	AABR07066826.1	pseudogene	1.151229991	-0.448341043	2.827846277	0.010189196	0.148165947	-2.643524334
ENSRNOG00000021051	116692	Cyth2	protein_coding	-0.485801613	6.737132498	-2.974027816	0.007329681	0.144275124	-2.643527647
ENSRNOG00000004679	295649	Fign	protein_coding	1.359534803	0.087668128	2.814429417	0.010499521	0.14925954	-2.643606947
ENSRNOG00000046327	679028	Rbpj	protein_coding	0.441449105	4.736816777	2.94705459	0.007791576	0.144275124	-2.644276056
ENSRNOG00000030151	500032	Thsd7a	protein_coding	0.917756841	3.595205008	2.900378396	0.008657694	0.145630737	-2.645607277
ENSRNOG00000019854	60575	Napsa	protein_coding	-0.942446406	-1.036612394	-2.882227494	0.009018835	0.147361828	-2.646387925
ENSRNOG00000017241	294004	Dpcd	protein_coding	-0.23251168	6.358053441	-2.972020762	0.007363122	0.144275124	-2.646744953
ENSRNOG00000008035	299334	Cinp	protein_coding	-0.302709381	5.635436466	-2.963732298	0.007502787	0.144275124	-2.64787194
ENSRNOG00000009955	310463	Plch1	protein_coding	0.640102137	2.838977485	2.863091919	0.009415174	0.148165947	-2.648289864
ENSRNOG00000014187	25718	Igf1r	protein_coding	0.744620681	3.317563791	2.889049063	0.008881448	0.147303925	-2.648495177
ENSRNOG00000004588	315211	Zbed4	protein_coding	0.443653165	2.689867612	2.853785773	0.009613896	0.148165947	-2.649478279
ENSRNOG00000019177	307500	Psd2	protein_coding	0.377022911	6.359470603	2.969802144	0.00740026	0.144275124	-2.651733673
ENSRNOG00000015124	29653	Gpam	protein_coding	0.972886827	4.434604956	2.938812434	0.007938212	0.144275124	-2.652867323
ENSRNOG00000043185	297846	Cntnap5c	protein_coding	0.722652419	2.593404772	2.8538749	0.009611974	0.148165947	-2.653896826
ENSRNOG00000017092	306816	Zfp169	protein_coding	0.785586557	1.283205825	2.809909625	0.010606078	0.14925954	-2.653978958
ENSRNOG00000006965	303132	Aff4	protein_coding	0.401709442	7.260166273	2.96728034	0.007442692	0.144275124	-2.655568976
ENSRNOG00000017120	293050	Abhd2	protein_coding	0.992633395	4.454258509	2.940479429	0.007908342	0.144275124	-2.656188222
ENSRNOG00000058658	295922	Mtch2	protein_coding	-0.255840974	6.088587163	-2.965732079	0.007468859	0.144275124	-2.656643015
ENSRNOG00000059408	361569	Prr12	protein_coding	0.401288362	5.648931246	2.962264384	0.007527787	0.144275124	-2.656678723
ENSRNOG00000022395	303774	Tnrc6c	protein_coding	0.454764227	5.158652455	2.951835313	0.007707719	0.144275124	-2.65819506
ENSRNOG00000011839	290850	Mrps31	protein_coding	-0.409292394	4.483246403	-2.924788458	0.008193824	0.144377446	-2.658402818
ENSRNOG00000000993	304195	Pcp2	protein_coding	-0.340034834	2.344031867	-2.830795968	0.010122156	0.148165947	-2.659284726
ENSRNOG00000020344	689421	Sntb2	protein_coding	1.03018681	0.329921603	2.795999885	0.010940519	0.150018399	-2.660653736
ENSRNOG00000015283	313574	Nt5c1a	protein_coding	1.231840442	0.522972839	2.795339152	0.010956653	0.150018399	-2.661718649
ENSRNOG00000010420	680532	Sem1	protein_coding	-0.45032075	6.078815795	-2.961028056	0.007548904	0.144275124	-2.662635808
ENSRNOG00000019615	29755	Colq	protein_coding	2.326549254	-1.678182085	3.015297842	0.006673589	0.143989785	-2.664194617
ENSRNOG00000019811	100362432	LOC100362432	protein_coding	-0.307154326	6.130448203	-2.962064106	0.007531204	0.144275124	-2.664209041
ENSRNOG00000020261	685405	Fam53c	protein_coding	0.683790877	4.39395363	2.929990181	0.008098104	0.144275124	-2.66490875
ENSRNOG00000002575	360531	Sap30l	protein_coding	-0.424338947	4.441500154	-2.917874892	0.008322726	0.144397497	-2.665618864
ENSRNOG00000013714	291794	Snrpd1	protein_coding	-0.398575874	5.294838535	-2.94521598	0.00782406	0.144275124	-2.666831925
ENSRNOG00000046643	171352	Cyp3a9	protein_coding	-1.152298097	0.672322215	-2.795300013	0.010957609	0.150018399	-2.667829097
ENSRNOG00000005292	314393	Trip11	protein_coding	0.536772218	5.221558812	2.947837461	0.007777784	0.144275124	-2.668619687
ENSRNOG00000002212	305150	Hsd17b13	protein_coding	-1.116157611	2.52206865	-2.854297809	0.009602859	0.148165947	-2.670282895
ENSRNOG00000012098	24167	Adcyap1r1	protein_coding	0.551422971	6.688702218	2.960671384	0.007555007	0.144275124	-2.671305973
ENSRNOG00000007077	315745	Fem1b	protein_coding	0.87876207	4.806880784	2.940151552	0.007914209	0.144275124	-2.671847379
ENSRNOG00000049758	303734	Tbc1d16	protein_coding	0.831562587	3.273803638	2.868353934	0.009304555	0.148165947	-2.672146748
ENSRNOG00000013620	306998	Cdk13	protein_coding	0.338230687	5.046326531	2.940066143	0.007915738	0.144275124	-2.673204184
ENSRNOG00000054484	NA	AABR07015812.2	lincRNA	0.928419874	-0.523967331	2.806942084	0.0106766	0.14925954	-2.673704901
ENSRNOG00000020797	685088	She	protein_coding	0.714159523	0.96092845	2.789340282	0.011104177	0.150018399	-2.673741364
ENSRNOG00000043328	365191	Chmp2a	protein_coding	-0.387410079	6.185392905	-2.9558517	0.00763794	0.144275124	-2.676666682
ENSRNOG00000012287	498599	Slc35e1	protein_coding	0.590277038	3.289504573	2.873096052	0.009205932	0.148165947	-2.678061837
ENSRNOG00000050333	NA	AABR07037465.1	miRNA	1.386156884	-1.472908152	2.858838575	0.009505507	0.148165947	-2.678084588
ENSRNOG00000005183	366169	Rtf1	protein_coding	-0.300726283	7.250181323	-2.956483679	0.007627016	0.144275124	-2.678758357
ENSRNOG00000007788	363644	Glod4	protein_coding	-0.338037642	6.208109156	-2.95509554	0.007651031	0.144275124	-2.679710408
ENSRNOG00000023650	360915	Cops4	protein_coding	-0.204623416	5.950785521	-2.952801357	0.00769088	0.144275124	-2.681087681
ENSRNOG00000061152	NA	AABR07018038.3	protein_coding	-0.372025231	6.92108048	-2.956052629	0.007634466	0.144275124	-2.681296656
ENSRNOG00000019501	292268	Rmnd1	protein_coding	-0.28524788	4.647179403	-2.923411273	0.008219347	0.144377446	-2.681744418
ENSRNOG00000016611	293621	Hras	protein_coding	-0.361010662	6.870347572	-2.954829187	0.007655647	0.144275124	-2.683797624
ENSRNOG00000010495	311224	Ttc17	protein_coding	0.322210648	5.198356738	2.937772978	0.007956892	0.144275124	-2.684259919
ENSRNOG00000051450	685045	Abracl	protein_coding	-0.548213503	4.06066357	-2.892591338	0.008810899	0.146796076	-2.68691681
ENSRNOG00000011508	296864	Zc3h12b	protein_coding	1.019831224	2.421589905	2.840914687	0.009895365	0.148165947	-2.687636626
ENSRNOG00000004332	24329	Egfr	protein_coding	0.97767828	1.242866224	2.791772752	0.011044131	0.150018399	-2.688685321
ENSRNOG00000014230	25152	Map1a	protein_coding	0.341032994	10.24393925	2.927552295	0.008142831	0.144275124	-2.690749749
ENSRNOG00000003407	305064	Ptpn14	protein_coding	1.368106271	1.021561462	2.779283112	0.011355757	0.150018399	-2.696715833
ENSRNOG00000009566	303274	Phf12	protein_coding	0.278766728	5.088018998	2.929949285	0.008098853	0.144275124	-2.69711322
ENSRNOG00000018867	298590	Klhdc7a	protein_coding	1.442157148	0.043448358	2.780914916	0.011314572	0.150018399	-2.697303033
ENSRNOG00000011696	81680	Lifr	protein_coding	1.005676978	3.578431237	2.88645911	0.008933372	0.147361828	-2.700540667
ENSRNOG00000010489	305826	Samd4a	protein_coding	0.516976307	3.545203036	2.867366688	0.009325213	0.148165947	-2.700560652
ENSRNOG00000051170	315133	Ddx17	protein_coding	0.497766269	6.92041186	2.945173245	0.007824816	0.144275124	-2.703665991
ENSRNOG00000008490	300361	Cwc15	protein_coding	-0.412683941	6.064957361	-2.940426972	0.007909281	0.144275124	-2.704652178
ENSRNOG00000012240	303281	Supt6h	protein_coding	0.34490077	7.289852868	2.943460983	0.007855187	0.144275124	-2.705310025
ENSRNOG00000019697	306264	Ankrd28	protein_coding	0.611997913	4.937494264	2.922482726	0.008236599	0.144377446	-2.706806493
ENSRNOG00000047057	192153	Gpr26	protein_coding	0.881635833	3.314247276	2.868761734	0.009296034	0.148165947	-2.707303434
ENSRNOG00000049302	307726	Chd9	protein_coding	0.494937192	5.124923107	2.927151367	0.008150209	0.144275124	-2.707833954
ENSRNOG00000023837	688905	Mtx3	protein_coding	0.713622679	1.521563897	2.786335118	0.011178789	0.150018399	-2.708855067
ENSRNOG00000001182	64539	Ndufv3	protein_coding	-0.413013993	5.852028546	-2.93621553	0.00798496	0.144275124	-2.709245746
ENSRNOG00000026528	296995	Mrps33	protein_coding	-0.350327947	5.039341573	-2.91741623	0.008331346	0.144397497	-2.709291992
ENSRNOG00000053112	NA	AABR07031767.1	pseudogene	1.415559448	-0.316021112	2.7792739	0.01135599	0.150018399	-2.709463063
ENSRNOG00000018823	306255	Nisch	protein_coding	0.45913163	8.351706624	2.936374722	0.007982087	0.144275124	-2.710256836
ENSRNOG00000001203	309674	Rrp1	protein_coding	-0.304733665	5.802378285	-2.93565008	0.007995174	0.144275124	-2.710296886
ENSRNOG00000024136	499507	Fam151b	protein_coding	-0.415962491	3.668465881	-2.864221671	0.009391318	0.148165947	-2.710634358
ENSRNOG00000018500	NA	AABR07028615.1	protein_coding	0.677574934	3.125299816	2.850546495	0.009684004	0.148165947	-2.710973151
ENSRNOG00000029988	NA	AABR07007675.1	protein_coding	-0.828622644	0.751537072	-2.765074382	0.011720456	0.150155189	-2.714697116
ENSRNOG00000017851	292845	Etfb	protein_coding	-0.45364117	5.103898962	-2.916303277	0.008352298	0.144597991	-2.715183356
ENSRNOG00000003980	287208	Ttc1	protein_coding	-0.306502453	5.945988919	-2.935707891	0.007994129	0.144275124	-2.715342645
ENSRNOG00000007160	362224	Kat14	protein_coding	0.2534642	3.350107589	2.852916321	0.009632666	0.148165947	-2.716444764
ENSRNOG00000000417	308870	Numa1	protein_coding	0.320095882	5.94534802	2.935426162	0.007999222	0.144275124	-2.717315249
ENSRNOG00000021005	293754	Mrpl16	protein_coding	-0.283084339	4.300028406	-2.891540422	0.008831773	0.146796076	-2.717704142
ENSRNOG00000012826	362339	Creb3l2	protein_coding	0.632060815	2.524952694	2.808178786	0.010647156	0.14925954	-2.719643808
ENSRNOG00000053456	293863	Lage3	protein_coding	-0.353495536	5.510338229	-2.925157639	0.008186995	0.144377446	-2.721447993
ENSRNOG00000052704	689779	Atp6v0a2	protein_coding	0.334073103	4.920421381	2.913834133	0.008398963	0.144806837	-2.723045326
ENSRNOG00000026649	444984	Dnmt3a	protein_coding	0.494645683	4.003865862	2.879685749	0.009070544	0.147736729	-2.72314835
ENSRNOG00000006751	289924	Psmd6	protein_coding	-0.278334882	6.888550404	-2.935322625	0.008001095	0.144275124	-2.72460739
ENSRNOG00000010353	362293	Dnajb6	protein_coding	-0.314310487	7.112394907	-2.934519214	0.008015639	0.144275124	-2.725413183
ENSRNOG00000042376	NA	AABR07031734.2	pseudogene	0.829763697	2.738454029	2.820687046	0.010353679	0.148676134	-2.726566568
ENSRNOG00000024264	304317	Amz1	protein_coding	0.470030953	3.568809461	2.856172922	0.009562542	0.148165947	-2.728354462
ENSRNOG00000020880	316012	Klhl18	protein_coding	0.56895528	2.949338288	2.83287654	0.010075122	0.148165947	-2.728872948
ENSRNOG00000023197	307296	Zfp608	protein_coding	0.589252485	3.829838787	2.862616247	0.009425235	0.148165947	-2.730244003
ENSRNOG00000004846	299971	Atp6v1c1	protein_coding	-0.331658204	8.118217865	-2.928214264	0.008130663	0.144275124	-2.730959031
ENSRNOG00000033169	303010	Cpeb4	protein_coding	0.780004124	5.68075897	2.927475773	0.008144238	0.144275124	-2.731879238
ENSRNOG00000051719	NA	AABR07065498.1	protein_coding	0.926898717	3.16693179	2.833121593	0.010069596	0.148165947	-2.73474323
ENSRNOG00000023577	100362458	Gigyf2	protein_coding	0.204248208	6.25177583	2.929629262	0.008104711	0.144275124	-2.734803269
ENSRNOG00000031022	100912182	LOC108348287	protein_coding	-0.476138906	5.780906154	-2.922222018	0.008241449	0.144377446	-2.734941624
ENSRNOG00000053064	NA	AABR07004130.1	lincRNA	1.162674232	-0.319807799	2.762589593	0.011785369	0.150571278	-2.73642461
ENSRNOG00000041608	NA	AC123095.1	miRNA	-0.461190723	1.233074962	-2.758296653	0.011898324	0.151261855	-2.737186509
ENSRNOG00000006968	297372	Mrpl19	protein_coding	-0.29348824	4.385147187	-2.884728912	0.008968221	0.147361828	-2.737413402
ENSRNOG00000021904	314456	Tecpr2	protein_coding	0.910776492	4.448871167	2.898172475	0.008700833	0.145878604	-2.738325121
ENSRNOG00000005539	303067	Thg1l	protein_coding	-0.438872954	3.801468988	-2.856855476	0.009547907	0.148165947	-2.739693691
ENSRNOG00000001032	360768	Ccz1b	protein_coding	-0.300899065	5.221414939	-2.910711173	0.008458343	0.144806837	-2.740265002
ENSRNOG00000014963	260326	Adgrg1	protein_coding	0.474863841	6.674167297	2.927578559	0.008142348	0.144275124	-2.740423865
ENSRNOG00000025793	308959	Usp31	protein_coding	0.649303608	5.523644665	2.919964042	0.00828357	0.144377446	-2.742463053
ENSRNOG00000018939	300689	Rexo2	protein_coding	-0.297656938	5.969681305	-2.920793127	0.00826808	0.144377446	-2.746231685
ENSRNOG00000006137	297867	Arid1a	protein_coding	0.255574427	6.904489981	2.924435069	0.008200366	0.144377446	-2.746884818
ENSRNOG00000025278	690538	Scai	protein_coding	0.993321077	1.858587991	2.783445454	0.011250984	0.150018399	-2.748413157
ENSRNOG00000024934	315666	Npat	protein_coding	0.448836825	4.049662466	2.865299143	0.009368621	0.148165947	-2.748604092
ENSRNOG00000000699	363930	Selplg	protein_coding	0.551374578	3.606627353	2.84375203	0.009832648	0.148165947	-2.752557552
ENSRNOG00000009274	286971	Fut11	protein_coding	0.53426292	2.234134875	2.783533906	0.011248768	0.150018399	-2.753624277
ENSRNOG00000048622	683381	Sin3b	protein_coding	0.352809551	4.945289805	2.898319681	0.008697948	0.145878604	-2.754262405
ENSRNOG00000027747	311529	Ninl	protein_coding	-0.548185221	1.309339191	-2.751653205	0.012075156	0.151718084	-2.754851175
ENSRNOG00000059203	NA	AC133265.2	protein_coding	0.601525	1.459413938	2.756434069	0.011947651	0.151389315	-2.754955086
ENSRNOG00000012952	312574	Lrig1	protein_coding	0.684340885	3.691051782	2.847930657	0.009740975	0.148165947	-2.757810062
ENSRNOG00000047386	691397	Smg1	processed_transcript	0.698839493	5.567922801	2.911227054	0.008448507	0.144806837	-2.758545657
ENSRNOG00000038911	NA	AABR07067499.1	protein_coding	-0.517298294	2.930648377	-2.81060783	0.010589551	0.14925954	-2.758601327
ENSRNOG00000023322	362040	Ostc	protein_coding	-0.32101905	5.413940858	-2.902532755	0.008615762	0.145401599	-2.758989448
ENSRNOG00000047978	NA	AABR07072078.3	miRNA	-0.988184309	0.18236476	-2.757080505	0.011930509	0.151389315	-2.759133172
ENSRNOG00000021553	363974	Nckap5	protein_coding	0.650782081	1.176895667	2.745767343	0.012233909	0.151809201	-2.759688801
ENSRNOG00000025923	103693776	LOC103693776	protein_coding	0.766890298	2.041102075	2.776882144	0.011416615	0.150132838	-2.760528539
ENSRNOG00000001337	NA	Setd1b	protein_coding	0.723566721	3.943528161	2.863461064	0.009407372	0.148165947	-2.765382944
ENSRNOG00000047431	100365733	Tmem262	protein_coding	-0.751565614	-0.497570252	-2.774855764	0.01146822	0.150132838	-2.765863497
ENSRNOG00000028185	500420	Tstd3	protein_coding	-0.423347457	5.764980462	-2.908763123	0.008495587	0.144915664	-2.766316515
ENSRNOG00000002186	305149	Nudt9	protein_coding	-0.391143547	5.984376682	-2.911118806	0.00845057	0.144806837	-2.766655991
ENSRNOG00000025745	767613	Gpr17	protein_coding	1.029464742	2.410705609	2.788689796	0.011120287	0.150018399	-2.768327156
ENSRNOG00000009512	290401	Esd	protein_coding	-0.27802311	5.660066642	-2.904296271	0.008581582	0.145142716	-2.76951509
ENSRNOG00000013780	24592	Nf1	protein_coding	0.785868996	5.81810564	2.909139772	0.008488374	0.144915664	-2.772406186
ENSRNOG00000059761	NA	AABR07007798.1	lincRNA	-1.97290885	-1.723613617	-2.919475656	0.008292708	0.144377446	-2.773957653
ENSRNOG00000015122	296480	Tpd52l2	protein_coding	-0.254118401	5.147251943	-2.892127105	0.008820114	0.146796076	-2.776051762
ENSRNOG00000010807	54322	Cox6c	protein_coding	-0.463003398	7.862768306	-2.908301883	0.008504429	0.144915664	-2.776092313
ENSRNOG00000010037	313052	Epb41	protein_coding	0.499180698	3.278763018	2.816222132	0.010457541	0.14925954	-2.776416883
ENSRNOG00000001844	500367	Klhl42	protein_coding	0.645264385	3.060770302	2.813021942	0.010532594	0.14925954	-2.777811889
ENSRNOG00000028087	685888	Sdhaf4	protein_coding	-0.372444821	3.895224719	-2.844492234	0.009816349	0.148165947	-2.780019995
ENSRNOG00000023851	295325	Igsf3	protein_coding	0.592521866	4.693659159	2.875276094	0.009160929	0.148165947	-2.782004143
ENSRNOG00000005535	100361923	Ikzf4	protein_coding	0.87836209	1.112621745	2.731706896	0.012621213	0.152824437	-2.783694401
ENSRNOG00000000695	304580	Ssh1	protein_coding	0.499085854	2.563485379	2.785253954	0.011205749	0.150018399	-2.784328509
ENSRNOG00000003397	287406	Adprm	protein_coding	-0.301901391	3.809242107	-2.833606087	0.010058679	0.148165947	-2.784662383
ENSRNOG00000014876	316737	Lpin2	protein_coding	0.440233675	6.154105421	2.904593237	0.008575839	0.145142716	-2.785073408
ENSRNOG00000014312	NA	AC109737.1	protein_coding	-1.423004123	-0.707681214	-2.729505571	0.012682895	0.152824437	-2.785081752
ENSRNOG00000038183	500692	Heatr4	protein_coding	-0.347392972	2.734556803	-2.780422766	0.011326978	0.150018399	-2.785915555
ENSRNOG00000022196	140590	Bmpr2	protein_coding	0.914302278	5.318824542	2.896129939	0.00874096	0.146392085	-2.786293021
ENSRNOG00000022305	24565	Abcc1	protein_coding	0.600694438	2.906938961	2.803678755	0.010754667	0.14925954	-2.786852972
ENSRNOG00000051816	502894	Tigar	protein_coding	-0.436112631	5.275639797	-2.893112442	0.008800566	0.146796076	-2.787101538
ENSRNOG00000007115	362453	Crebl2	protein_coding	0.467730332	3.45501925	2.824391107	0.010268265	0.148557205	-2.787405709
ENSRNOG00000019604	25097	Pld2	protein_coding	0.478814389	3.474921989	2.823619392	0.010286005	0.148674258	-2.788025007
ENSRNOG00000002999	303922	Timmdc1	protein_coding	-0.347668227	5.09645615	-2.883071951	0.009001717	0.147361828	-2.788262718
ENSRNOG00000021442	361462	Hddc2	protein_coding	-0.33271708	3.214846452	-2.807303407	0.01066799	0.14925954	-2.788716205
ENSRNOG00000003755	685504	Clgn	protein_coding	-0.507664733	2.067391651	-2.74795106	0.01217478	0.151718084	-2.790823975
ENSRNOG00000003947	114523	Ntn1	protein_coding	1.408616904	1.379643595	2.726039292	0.012780601	0.152902351	-2.790923663
ENSRNOG00000055234	102555534	LOC102555534	lincRNA	0.994005406	0.344517261	2.720729952	0.012931646	0.153861621	-2.791764449
ENSRNOG00000011214	83503	Polr2f	protein_coding	-0.367201318	5.256799797	-2.882612298	0.009011031	0.147361828	-2.792174998
ENSRNOG00000051838	680989	LOC680989	protein_coding	1.146138606	0.875296262	2.728344886	0.012715533	0.152824437	-2.79223871
ENSRNOG00000023035	297971	Smim8	protein_coding	-0.34935609	3.473418891	-2.81126423	0.010574035	0.14925954	-2.793487256
ENSRNOG00000008474	83522	Acox3	protein_coding	0.396566415	4.225178118	2.858085939	0.009521577	0.148165947	-2.794373775
ENSRNOG00000001484	304410	Castor2	protein_coding	0.970261526	2.982394837	2.809565829	0.010614226	0.14925954	-2.794590406
ENSRNOG00000048718	498678	Ccdc71	protein_coding	0.311946145	4.216287947	2.85458789	0.009596611	0.148165947	-2.795025797
ENSRNOG00000039877	100174909	Smim11a	protein_coding	-0.479014706	3.167591357	-2.789313047	0.011104851	0.150018399	-2.796069269
ENSRNOG00000057835	NA		misc_RNA	0.958189874	1.635363767	2.743712041	0.01228981	0.151947178	-2.796432122
ENSRNOG00000012989	313057	Serinc2	protein_coding	-1.415260099	1.829843916	-2.744246693	0.012275245	0.151917253	-2.797667274
ENSRNOG00000010636	298377	Coa7	protein_coding	-0.331013946	3.454348013	-2.807802756	0.010656101	0.14925954	-2.79800867
ENSRNOG00000038202	691455	Calml4	protein_coding	2.694509069	-1.113364628	2.782230785	0.011281464	0.150018399	-2.800643842
ENSRNOG00000011029	65166	Sec11a	protein_coding	-0.338557138	4.981122244	-2.869725149	0.009275934	0.148165947	-2.801422827
ENSRNOG00000061603	311553	Asxl1	protein_coding	0.438956007	4.614048467	2.869154011	0.009287845	0.148165947	-2.80162359
ENSRNOG00000014366	114858	Shc3	protein_coding	1.254610024	3.657010133	2.842556254	0.009859033	0.148165947	-2.802079309
ENSRNOG00000003849	59074	Stx8	protein_coding	-0.417391102	4.752302047	-2.865401241	0.009366473	0.148165947	-2.802289687
ENSRNOG00000023493	310616	Creb3l4	protein_coding	-0.329009345	4.960040337	-2.869657664	0.00927734	0.148165947	-2.805568203
ENSRNOG00000003226	116504	Mprip	protein_coding	0.33064178	8.168803942	2.891663133	0.008829333	0.146796076	-2.805829819
ENSRNOG00000022781	306306	Ccser2	protein_coding	0.484338986	4.16415908	2.849689611	0.009702631	0.148165947	-2.805995837
ENSRNOG00000042126	306222	Lsm5	protein_coding	-0.41827468	3.169819119	-2.787043603	0.011161156	0.150018399	-2.806094826
ENSRNOG00000024967	362897	Uqcrb	protein_coding	-0.459847245	6.550848387	-2.894850382	0.008766189	0.146548834	-2.807105828
ENSRNOG00000014520	306626	Ing1	protein_coding	-0.361456815	5.606081959	-2.886507213	0.008932405	0.147361828	-2.808563856
ENSRNOG00000007849	501926	Zmat5	protein_coding	-0.493488723	4.013576057	-2.826797886	0.010213126	0.148176881	-2.810203318
ENSRNOG00000014597	25467	Irs1	protein_coding	0.779062338	2.191269077	2.755702346	0.011967083	0.151510937	-2.810874722
ENSRNOG00000019014	29633	Ndst1	protein_coding	1.043006102	4.2818883	2.858881271	0.009504596	0.148165947	-2.811652583
ENSRNOG00000001073	100910427	RGD1563482	protein_coding	-0.374123983	3.566299937	-2.810342362	0.010595832	0.14925954	-2.811828954
ENSRNOG00000009163	362320	Fam133b	protein_coding	-0.529377841	4.823427233	-2.859953124	0.009481756	0.148165947	-2.81227884
ENSRNOG00000018755	311569	Acss2	protein_coding	-0.293214377	5.664410782	-2.884890193	0.008964967	0.147361828	-2.815967638
ENSRNOG00000054850	NA	AABR07037927.1	lincRNA	1.482680855	-0.881037783	2.735248448	0.012522576	0.15267871	-2.816423024
ENSRNOG00000002376	304740	Clasp1	protein_coding	0.814551234	5.14016525	2.877264241	0.009120072	0.148165947	-2.817792041
ENSRNOG00000014511	245960	Alg10	protein_coding	0.952970447	2.195065143	2.752560868	0.01205085	0.151698935	-2.818658935
ENSRNOG00000016620	64086	Csnk1g1	protein_coding	0.791514167	1.882856327	2.73772446	0.012454051	0.152653292	-2.819513428
ENSRNOG00000001255	304479	Mlxip	protein_coding	0.6398479	3.349168157	2.810583099	0.010590136	0.14925954	-2.820563433
ENSRNOG00000029543	83681	Cish	protein_coding	-0.830530397	1.898528298	-2.729019551	0.012696552	0.152824437	-2.821950407
ENSRNOG00000019585	310194	Kat8	protein_coding	-0.260292396	5.051706327	-2.86644758	0.009344486	0.148165947	-2.822238889
ENSRNOG00000019277	83532	Vdac3	protein_coding	-0.313176978	8.032187012	-2.8850672	0.008961397	0.147361828	-2.822320805
ENSRNOG00000006509	500287	Srgap3	protein_coding	1.03573793	5.926727223	2.884713788	0.008968526	0.147361828	-2.824416878
ENSRNOG00000002932	305349	Wdr19	protein_coding	0.497204244	4.085337995	2.837653459	0.009967923	0.148165947	-2.824524221
ENSRNOG00000004947	NA	Zfp871	protein_coding	1.239596725	1.708877792	2.733892985	0.012560241	0.152745219	-2.826058786
ENSRNOG00000054953	291653	Pcdhb6	pseudogene	0.473316254	1.816580158	2.730670039	0.012650231	0.152824437	-2.828170548
ENSRNOG00000045770	363849	Hira	protein_coding	0.592490651	1.120253575	2.707776072	0.013307309	0.154868294	-2.828931259
ENSRNOG00000009297	361005	Chchd1	protein_coding	-0.387625791	4.92801611	-2.85385945	0.009612307	0.148165947	-2.829500995
ENSRNOG00000010133	296973	Bpgm	protein_coding	-0.240244574	6.688932754	-2.883955904	0.008983833	0.147361828	-2.831293852
ENSRNOG00000010205	297109	Mturn	protein_coding	0.528195916	4.252971921	2.841037736	0.009892637	0.148165947	-2.832720764
ENSRNOG00000003479	364983	Rnf150	protein_coding	0.308162968	4.714727355	2.856385717	0.009557977	0.148165947	-2.834202686
ENSRNOG00000007261	304729	Gli2	protein_coding	0.519873428	0.686969133	2.69791358	0.013600236	0.154897757	-2.834257311
ENSRNOG00000049574	102465153	Mir3102	miRNA	0.886959898	1.377236629	2.713739384	0.013133104	0.154868294	-2.835246162
ENSRNOG00000060863	NA	AABR07017145.2	lincRNA	-0.446789796	6.968564705	-2.881707133	0.009029398	0.147378138	-2.835567867
ENSRNOG00000034287	103691310	AABR07035916.1	protein_coding	1.04301056	0.562079353	2.69513796	0.013683771	0.154897757	-2.836383118
ENSRNOG00000021552	317237	Uprt	protein_coding	1.304096579	0.791784929	2.699274033	0.013559469	0.154897757	-2.838996436
ENSRNOG00000050051	684441	Pin4	protein_coding	-0.578937889	4.979147423	-2.849474744	0.009707307	0.148165947	-2.839649163
ENSRNOG00000024019	691155	Ccdc6	protein_coding	0.8847118	2.989571896	2.781311077	0.011304594	0.150018399	-2.841749566
ENSRNOG00000013211	296966	Chchd3	protein_coding	-0.327939841	6.1391887	-2.875961193	0.00914683	0.148165947	-2.841974612
ENSRNOG00000053680	360642	Kansl1	protein_coding	0.555385489	4.969147936	2.859151061	0.009498842	0.148165947	-2.842867045
ENSRNOG00000034007	25672	Nr3c2	protein_coding	0.959686687	3.386592327	2.797862566	0.010895157	0.150018399	-2.843365113
ENSRNOG00000015479	287126	Mrps34	protein_coding	-0.426791311	5.045075566	-2.853882763	0.009611805	0.148165947	-2.843916388
ENSRNOG00000019288	307657	Ogfod1	protein_coding	0.869385148	4.076111398	2.830300677	0.010133383	0.148165947	-2.844145055
ENSRNOG00000005276	116549	Csnk2a1	protein_coding	0.342149763	6.087656043	2.876008945	0.009145848	0.148165947	-2.844363343
ENSRNOG00000012091	310856	Ppa2	protein_coding	-0.372898977	5.056304565	-2.85412193	0.009606649	0.148165947	-2.844846818
ENSRNOG00000057696	113907	Sbk1	protein_coding	1.178324152	-1.757843894	2.848621145	0.009725906	0.148165947	-2.844900513
ENSRNOG00000051965	50554	Smad4	protein_coding	0.458312021	4.227396303	2.82929629	0.010156188	0.148165947	-2.84701907
ENSRNOG00000019306	191595	Syt12	protein_coding	-0.552238757	6.385629155	-2.875381449	0.00915876	0.148165947	-2.847780835
ENSRNOG00000014916	308265	Lats1	protein_coding	0.452196451	4.841370182	2.84645867	0.009773175	0.148165947	-2.852401468
ENSRNOG00000014278	293044	Zfp710	protein_coding	0.458154247	3.116748301	2.767732053	0.011651404	0.150132838	-2.852495044
ENSRNOG00000056050	NA	AABR07057798.1	lincRNA	0.988231998	-1.036040135	2.726005515	0.012781557	0.152902351	-2.852629416
ENSRNOG00000054099	NA	AABR07045373.2	snoRNA	-1.142775007	-1.385104363	-2.780149748	0.011333866	0.150018399	-2.854196316
ENSRNOG00000001699	245975	Setd4	protein_coding	-0.426622206	2.8531054	-2.750036733	0.012118559	0.151718084	-2.855921116
ENSRNOG00000007446	295961	Apip	protein_coding	-0.325305819	3.334995625	-2.776859782	0.011417184	0.150132838	-2.856386103
ENSRNOG00000019352	287477	Emc6	protein_coding	-0.309815253	4.54688203	-2.828187959	0.010181409	0.148165947	-2.858034404
ENSRNOG00000013602	362636	Usp48	protein_coding	0.473602606	4.806161351	2.846030544	0.009782559	0.148165947	-2.858370743
ENSRNOG00000033372	303803	Klhl24	protein_coding	0.617157164	4.401754046	2.831751433	0.01010053	0.148165947	-2.861631196
ENSRNOG00000059491	246174	Fgd4	protein_coding	0.703828522	3.201043805	2.771438209	0.011555757	0.150132838	-2.861650511
ENSRNOG00000048431	100912447	Nynrin	protein_coding	0.698875715	2.446785433	2.740822545	0.012368811	0.152341042	-2.86225959
ENSRNOG00000019908	295234	Lamtor2	protein_coding	-0.47819042	6.293388722	-2.866336649	0.009346815	0.148165947	-2.863341882
ENSRNOG00000005715	286994	Lgr4	protein_coding	0.472869114	4.371655558	2.82469808	0.010261216	0.148557205	-2.863448751
ENSRNOG00000037165	502990	Nipal3	protein_coding	0.940532405	4.35380922	2.834617579	0.010035924	0.148165947	-2.863781491
ENSRNOG00000020744	81635	Adar	protein_coding	0.607621423	6.104586896	2.86504329	0.009374006	0.148165947	-2.867486523
ENSRNOG00000013072	312213	Plxna4	protein_coding	1.098445739	3.966092043	2.821851732	0.010326749	0.148676134	-2.868485392
ENSRNOG00000004022	360878	Klhdc9	protein_coding	-0.338354562	4.697699678	-2.831906293	0.010097029	0.148165947	-2.868718713
ENSRNOG00000011975	365297	Crtc3	protein_coding	0.607246327	0.878406583	2.68293384	0.014056867	0.156106027	-2.868845099
ENSRNOG00000028207	289081	Colgalt2	protein_coding	0.664324831	2.376780821	2.734459065	0.012544498	0.15267871	-2.870278537
ENSRNOG00000045556	100526620	Mir3550	miRNA	1.035930053	0.458779585	2.676206534	0.014266627	0.15640178	-2.872064647
ENSRNOG00000050795	NA	AABR07008016.1	pseudogene	-0.594411433	3.185287826	-2.746913992	0.012202827	0.151718084	-2.872768237
ENSRNOG00000006976	299180	Med6	protein_coding	-0.332466561	3.929195626	-2.793446002	0.011003006	0.150018399	-2.874249799
ENSRNOG00000012026	25581	Psmc2	protein_coding	-0.322540026	7.310177571	-2.862010196	0.009438069	0.148165947	-2.875240982
ENSRNOG00000051299	NA	AC099453.2	lincRNA	-0.50638111	1.074292419	-2.67681796	0.014247441	0.156356528	-2.875852847
ENSRNOG00000045681	NA	AABR07057347.1	miRNA	1.360522974	-0.927126562	2.704769031	0.013395981	0.154897757	-2.877199107
ENSRNOG00000009207	114210	Spata2	protein_coding	0.582237928	4.645608978	2.835835633	0.010008588	0.148165947	-2.878156432
ENSRNOG00000046790	NA	AABR07040887.1	processed_transcript	2.449842288	-1.737252896	2.840801563	0.009897873	0.148165947	-2.878371644
ENSRNOG00000052167	365657	Marveld2	protein_coding	0.708275338	1.381683344	2.68870898	0.013879128	0.155546244	-2.879368892
ENSRNOG00000014135	303337	Rab11fip4	protein_coding	0.691323457	6.551914881	2.859426304	0.009492975	0.148165947	-2.881137436
ENSRNOG00000048342	366995	Tbca	protein_coding	-0.400181472	5.950787795	-2.853684549	0.00961608	0.148165947	-2.881864454
ENSRNOG00000006283	100359922	LOC100359922	pseudogene	-0.412353997	6.087135579	-2.855498226	0.00957703	0.148165947	-2.88287442
ENSRNOG00000020317	296315	Rab5if	protein_coding	-0.268105205	5.568775207	-2.848645493	0.009725375	0.148165947	-2.883488132
ENSRNOG00000056108	315484	AABR07069473.1	lincRNA	0.847390764	0.672941899	2.668512627	0.014510157	0.156682096	-2.884250817
ENSRNOG00000056658	64133	Xylt1	protein_coding	1.366132803	2.857813918	2.759819513	0.011858137	0.151125042	-2.884650737
ENSRNOG00000028085	313453	Tmem255a	protein_coding	0.872405189	2.276132518	2.709599825	0.013253801	0.154868294	-2.884720118
ENSRNOG00000026979	NA	AABR07069466.1	protein_coding	-0.400792529	3.724856432	-2.784226551	0.011231426	0.150018399	-2.885893373
ENSRNOG00000017265	316335	Tmem131	protein_coding	0.395725592	5.835798954	2.852898708	0.009633047	0.148165947	-2.888299075
ENSRNOG00000018683	309081	Dock1	protein_coding	0.442867356	4.817643877	2.827251907	0.010202756	0.148165947	-2.889755347
ENSRNOG00000043114	685620	Tomm7	protein_coding	-0.484485398	6.056300636	-2.850248709	0.009690474	0.148165947	-2.8909965
ENSRNOG00000008289	245959	Slc25a3	protein_coding	-0.294578325	8.735786817	-2.847278994	0.009755218	0.148165947	-2.893032309
ENSRNOG00000006956	NA	AABR07049085.1	protein_coding	0.892946406	2.299045662	2.70733252	0.013320353	0.154868294	-2.893687525
ENSRNOG00000003948	54265	Llgl1	protein_coding	0.354306086	4.874649146	2.830293148	0.010133554	0.148165947	-2.894273077
ENSRNOG00000011782	25721	Got2	protein_coding	-0.250744369	8.24249645	-2.848344419	0.009731942	0.148165947	-2.895229946
ENSRNOG00000026400	NA	AABR07020999.1	protein_coding	1.3379693	-0.796804159	2.669900922	0.014465925	0.156682096	-2.897320457
ENSRNOG00000052395	NA	AABR07071395.1	lincRNA	0.881667433	1.857123756	2.698195665	0.013591774	0.154897757	-2.898071805
ENSRNOG00000000635	309728	Arid5b	processed_transcript	0.439827767	4.131454925	2.803313001	0.010763451	0.14925954	-2.900493795
ENSRNOG00000001621	304055	C2cd2	protein_coding	0.456978188	2.703358281	2.726796422	0.012759199	0.152872266	-2.901716009
ENSRNOG00000006357	313413	Sgip1	protein_coding	0.739728988	5.597512128	2.842818165	0.009853248	0.148165947	-2.904857205
ENSRNOG00000012850	688634	Kat6b	protein_coding	0.341265109	5.182079443	2.833760918	0.010055193	0.148165947	-2.904987896
ENSRNOG00000014576	315992	Dock3	protein_coding	0.907699551	6.433492354	2.846276038	0.009777177	0.148165947	-2.907631107
ENSRNOG00000007859	366872	Cep83	protein_coding	-0.423032892	5.441107004	-2.835203878	0.010022757	0.148165947	-2.908652572
ENSRNOG00000002178	289469	Mrps18c	protein_coding	-0.424835255	4.625675895	-2.802804513	0.010775674	0.14925954	-2.90891897
ENSRNOG00000055314	685059	Msrb1	protein_coding	-0.406251008	4.799254106	-2.813743993	0.010515615	0.14925954	-2.909266741
ENSRNOG00000017829	298681	Ssu72	protein_coding	-0.291864696	6.479574987	-2.845158592	0.009801699	0.148165947	-2.910362603
ENSRNOG00000000473	309629	Pfdn6	protein_coding	-0.437464194	5.983652586	-2.841006967	0.009893319	0.148165947	-2.911051941
ENSRNOG00000016863	308393	Pnma8b	protein_coding	0.509482399	8.315611192	2.839380235	0.009929441	0.148165947	-2.911869009
ENSRNOG00000017397	361176	Upf3a	protein_coding	-0.416182643	6.317820303	-2.842498042	0.009860319	0.148165947	-2.914279133
ENSRNOG00000013045	689954	Setd7	protein_coding	0.897130044	4.513089886	2.814336953	0.010501691	0.14925954	-2.914368402
ENSRNOG00000012148	310192	Trio	protein_coding	0.731353756	6.680355226	2.843094647	0.009847145	0.148165947	-2.914704479
ENSRNOG00000024754	NA	AABR07043169.1	pseudogene	0.691926919	0.45179405	2.648840793	0.015150818	0.156793666	-2.917065294
ENSRNOG00000011639	294963	Mrpl47	protein_coding	-0.26382379	4.363014457	-2.793863467	0.010992769	0.150018399	-2.91716884
ENSRNOG00000015939	361059	Ccdc25	protein_coding	-0.298750154	5.773847477	-2.836457562	0.009994657	0.148165947	-2.918352404
ENSRNOG00000001151	304539	Sirt4	protein_coding	-0.533877317	1.491393107	-2.65987819	0.014788139	0.156703273	-2.921196256
ENSRNOG00000040279	294601	Slf1	protein_coding	-0.449329346	3.745709534	-2.760936014	0.011828756	0.15087539	-2.921371291
ENSRNOG00000037768	500249	Rab43	protein_coding	1.038748035	0.362309488	2.645443441	0.015264133	0.156793666	-2.921492448
ENSRNOG00000029427	298555	Grhl3	protein_coding	-1.015116074	0.068361295	-2.645453507	0.015263796	0.156793666	-2.921793914
ENSRNOG00000027818	497975	Znhit3	protein_coding	-0.287868186	3.7961799	-2.767736138	0.011651299	0.150132838	-2.921910343
ENSRNOG00000014347	24780	Slc4a2	protein_coding	0.468601798	4.510001099	2.802406295	0.010785255	0.14925954	-2.922474182
ENSRNOG00000011739	315756	Dennd4a	protein_coding	0.444896505	5.953330404	2.83686871	0.009985458	0.148165947	-2.923148657
ENSRNOG00000016825	680493	Cd3eap	protein_coding	-0.43516228	3.938167316	-2.770362531	0.01158344	0.150132838	-2.923162524
ENSRNOG00000047984	683519	Mrps22	protein_coding	-0.331086944	4.684244303	-2.799575954	0.01085359	0.149659689	-2.923439155
ENSRNOG00000015636	296618	Wdr34	protein_coding	-0.466507464	6.172511882	-2.837069178	0.009980976	0.148165947	-2.924006465
ENSRNOG00000022166	501539	Ammecr1	protein_coding	1.020962046	-1.191419622	2.696138986	0.013653588	0.154897757	-2.924219664
ENSRNOG00000042916	259218	Rwdd1	protein_coding	-0.34910968	4.888792934	-2.80796837	0.01065216	0.14925954	-2.925221788
ENSRNOG00000049862	688272	Rnf157	protein_coding	0.69953705	5.47231694	2.828927964	0.010164563	0.148165947	-2.930100604
ENSRNOG00000061472	NA	AABR07033720.1	lincRNA	1.025876053	0.203297602	2.641080861	0.015410817	0.156978698	-2.930253704
ENSRNOG00000037462	305610	Eml6	protein_coding	0.529285207	2.317240895	2.690942865	0.013810949	0.155238824	-2.93059106
ENSRNOG00000020706	54263	Kcnn3	protein_coding	0.87919459	1.585001051	2.658442582	0.014834843	0.156703273	-2.932304058
ENSRNOG00000010802	315863	Ube3d	protein_coding	-0.420288224	2.142546705	-2.677335194	0.014231229	0.156356528	-2.935138607
ENSRNOG00000025151	685277	Ildr2	protein_coding	1.11999453	3.278496775	2.753214882	0.012033365	0.151698935	-2.935221312
ENSRNOG00000057601	NA	AABR07044080.2	pseudogene	-0.539949626	3.117817318	-2.719405639	0.012969584	0.153905244	-2.935407191
ENSRNOG00000058677	296913	Lsm8	protein_coding	-0.352938311	4.649218652	-2.796182225	0.01093607	0.150018399	-2.935850571
ENSRNOG00000032364	315591	Tbcel	protein_coding	0.684942196	2.774798691	2.723573902	0.012850529	0.153370221	-2.936251866
ENSRNOG00000027690	299872	Eif3el1	protein_coding	-0.341866927	6.033053134	-2.829374575	0.010154408	0.148165947	-2.936582008
ENSRNOG00000016242	58868	Fzd1	protein_coding	0.769065129	2.879313472	2.705900555	0.013362549	0.154897757	-2.938098977
ENSRNOG00000027299	NA	Pcdhga5	protein_coding	0.856109527	0.72314838	2.636361926	0.01557098	0.157642834	-2.940450024
ENSRNOG00000016419	64353	Pdlim5	protein_coding	0.983184014	2.486153359	2.698153051	0.013593052	0.154897757	-2.940702757
ENSRNOG00000001304	309696	Bcr	protein_coding	0.644650134	6.058835439	2.82774581	0.010191487	0.148165947	-2.940799814
ENSRNOG00000022039	362635	Zbtb40	protein_coding	0.427869985	2.281389059	2.682831371	0.01406004	0.156106027	-2.941149483
ENSRNOG00000019000	29524	Limk2	protein_coding	0.338400238	5.318870701	2.817865766	0.010419192	0.149199731	-2.941781909
ENSRNOG00000001250	170905	Lfng	protein_coding	0.600702827	3.519165285	2.73884971	0.012423027	0.152521113	-2.942058721
ENSRNOG00000048242	682457	Txlna	protein_coding	0.457433684	3.985298893	2.76903605	0.011617666	0.150132838	-2.942386177
ENSRNOG00000022812	301382	Ercc5	protein_coding	0.248760868	3.485927919	2.745037876	0.012253722	0.151809201	-2.943282536
ENSRNOG00000005883	305710	Nek10	protein_coding	1.283037718	0.260193301	2.635599834	0.015596993	0.157642834	-2.944083147
ENSRNOG00000024601	309638	Taf11	protein_coding	-0.343073361	3.914059652	-2.758811802	0.011884715	0.151261855	-2.944881137
ENSRNOG00000005719	296049	Emc4	protein_coding	-0.461906825	6.778109825	-2.827884425	0.010188327	0.148165947	-2.946628118
ENSRNOG00000037998	500695	Snw1	protein_coding	-0.355764437	6.693639022	-2.827529931	0.010196411	0.148165947	-2.947398566
ENSRNOG00000036760	365360	Tmc5	protein_coding	0.513132884	1.338072705	2.64419129	0.015306099	0.156793666	-2.947933998
ENSRNOG00000012422	294917	Tnik	protein_coding	0.560458437	5.978812234	2.824489728	0.010266	0.148557205	-2.948410262
ENSRNOG00000011908	313922	Asxl2	protein_coding	0.685332521	2.906714481	2.716877608	0.013042299	0.154462529	-2.949852336
ENSRNOG00000056073	NA	AC098750.3	pseudogene	0.649516833	2.102924347	2.678991171	0.014179444	0.156229693	-2.95174276
ENSRNOG00000015658	686098	Sorbs1	protein_coding	0.835688546	5.150965769	2.808542982	0.0106385	0.14925954	-2.951799055
ENSRNOG00000034013	60581	Acaca	protein_coding	0.802343361	5.286491008	2.815062666	0.010484674	0.14925954	-2.952292203
ENSRNOG00000000033	305095	Tmcc2	protein_coding	0.316537644	7.440502601	2.823080013	0.010298421	0.148676134	-2.953869756
ENSRNOG00000047118	683897	LOC683897	protein_coding	-0.438178925	4.440247884	-2.77504451	0.011463404	0.150132838	-2.953895023
ENSRNOG00000050032	NA	AABR07002689.1	protein_coding	-0.451753559	3.169974757	-2.711512956	0.01319789	0.154868294	-2.954202537
ENSRNOG00000015888	307070	Larp4b	protein_coding	0.795764508	4.438415236	2.789938864	0.011089372	0.150018399	-2.955928627
ENSRNOG00000021437	NA	AABR07073181.1	protein_coding	1.275089017	0.011735851	2.624657592	0.01597504	0.157884788	-2.956576524
ENSRNOG00000059768	NA	AABR07035428.3	protein_coding	0.933833857	0.045908293	2.624025567	0.015997138	0.157884788	-2.956866611
ENSRNOG00000016660	94194	Cox5b	protein_coding	-0.500154909	7.643994442	-2.821083244	0.010344511	0.148676134	-2.957459922
ENSRNOG00000013254	290798	Dctn6	protein_coding	-0.327736878	6.275181016	-2.821243032	0.010340815	0.148676134	-2.957481335
ENSRNOG00000016210	293180	Micalcl	protein_coding	0.665976851	0.499748185	2.622975637	0.016033911	0.158061743	-2.958793281
ENSRNOG00000011363	296757	Napepld	protein_coding	0.420484595	2.854894614	2.709460654	0.013257877	0.154868294	-2.958921084
ENSRNOG00000002318	305332	Limch1	protein_coding	0.66531615	5.955450698	2.818934943	0.010394318	0.149052497	-2.959193219
ENSRNOG00000007967	298596	Sdhb	protein_coding	-0.317858593	6.890912651	-2.821345801	0.010338439	0.148676134	-2.960244335
ENSRNOG00000014743	24439	Hagh	protein_coding	-0.341151304	6.141992308	-2.818723351	0.010399236	0.149052497	-2.960589152
ENSRNOG00000031065	414786	AC120486.2	unprocessed_pseudogene	-0.888417929	-0.275943958	-2.63084776	0.015760125	0.157651584	-2.962087844
ENSRNOG00000010595	266631	Rbm45	protein_coding	-0.222095058	4.624010883	-2.782297982	0.011279776	0.150018399	-2.963123753
ENSRNOG00000050602	289309	Kif28p	protein_coding	-0.657956205	1.662688258	-2.633597585	0.015665532	0.157642834	-2.964908837
ENSRNOG00000014834	100362678	Epc1	protein_coding	0.346196331	4.086928496	2.763482728	0.011761997	0.150522304	-2.965460093
ENSRNOG00000016172	309306	Ric1	protein_coding	0.538513586	4.136342503	2.769900177	0.011595359	0.150132838	-2.967163179
ENSRNOG00000056150	498407	Purb	protein_coding	0.489864	6.371732704	2.815892986	0.010465237	0.14925954	-2.97089117
ENSRNOG00000014226	313756	Plch2	protein_coding	1.023340811	4.52132539	2.780958687	0.011313469	0.150018399	-2.973118887
ENSRNOG00000052393	361722	Bscl2	protein_coding	-0.425187032	5.467099995	-2.802445686	0.010784307	0.14925954	-2.973193144
ENSRNOG00000024832	291352	Gpr158	protein_coding	0.923477136	5.934104193	2.81265886	0.010541141	0.14925954	-2.97328963
ENSRNOG00000025042	50678	Pde3a	protein_coding	1.038926236	0.908537159	2.617668407	0.016221018	0.158614152	-2.976635217
ENSRNOG00000013623	498529	Amer2	protein_coding	0.495476646	3.143837679	2.701893085	0.013481312	0.154897757	-2.976697651
ENSRNOG00000007316	94173	Idh3b	protein_coding	-0.292697334	7.381991979	-2.812039518	0.010555737	0.14925954	-2.977051285
ENSRNOG00000050445	60418	Gde1	protein_coding	-0.258303677	6.747742863	-2.813092509	0.010530933	0.14925954	-2.977244533
ENSRNOG00000060054	81820	Doc2b	protein_coding	1.031991336	2.294072863	2.656540734	0.01489693	0.156703273	-2.978358138
ENSRNOG00000011384	114632	Aimp1	protein_coding	-0.363896819	5.520739352	-2.799341708	0.010859264	0.149659689	-2.979493328
ENSRNOG00000025596	298533	Ago4	protein_coding	0.454930835	1.429349617	2.627441349	0.015878051	0.157713367	-2.979789545
ENSRNOG00000015288	307067	Dip2c	protein_coding	0.64218415	5.728800698	2.806311545	0.010691642	0.14925954	-2.980764316
ENSRNOG00000014156	296564	Fut7	protein_coding	-0.940210656	-1.583655304	-2.705148303	0.013384766	0.154897757	-2.981540658
ENSRNOG00000014483	296084	Ino80	protein_coding	0.403773311	3.906116043	2.750448422	0.012107491	0.151718084	-2.983085587
ENSRNOG00000024410	292737	Blvrb	protein_coding	-0.292098164	4.70619118	-2.774932869	0.011466252	0.150132838	-2.985549295
ENSRNOG00000024845	689432	Mrps21	protein_coding	-0.452198053	5.32773872	-2.78879288	0.011117732	0.150018399	-2.985903036
ENSRNOG00000046660	691984	Gpc6	protein_coding	0.894200212	1.341786349	2.631556485	0.015735693	0.157651584	-2.986818801
ENSRNOG00000015733	50685	Myl12b	protein_coding	-0.413243138	7.992533191	-2.804673743	0.010730807	0.14925954	-2.987382772
ENSRNOG00000058572	299204	Nek9	protein_coding	0.628926426	3.818971299	2.746705788	0.012208465	0.151718084	-2.987967556
ENSRNOG00000060544	304809	Kdm5b	protein_coding	0.26053306	6.092370359	2.805742143	0.010705243	0.14925954	-2.988364501
ENSRNOG00000036687	690585	Alyref	protein_coding	-0.296959838	5.400277923	-2.791307506	0.011055592	0.150018399	-2.989864287
ENSRNOG00000048190	681433	Rgmb	protein_coding	0.713352683	3.962912238	2.753562311	0.012024086	0.151698935	-2.990653824
ENSRNOG00000018774	100911847	LOC100911847	protein_coding	-0.408395195	7.073924225	-2.806285478	0.010692264	0.14925954	-2.990833583
ENSRNOG00000005578	363035	Zbtb44	protein_coding	0.644996404	2.924987514	2.700615897	0.013519372	0.154897757	-2.992322482
ENSRNOG00000037835	690437	Catip	protein_coding	0.87331493	0.923896338	2.612893422	0.016391118	0.15903926	-2.992329127
ENSRNOG00000024237	361086	Scel	protein_coding	-0.622689344	1.279957752	-2.617195504	0.01623779	0.158614152	-2.992629913
ENSRNOG00000003812	171297	Nlgn3	protein_coding	0.373947564	6.815206067	2.805139119	0.010719664	0.14925954	-2.993039664
ENSRNOG00000019807	361769	Sufu	protein_coding	0.646428709	1.882335913	2.642564265	0.015360791	0.156793666	-2.993755605
ENSRNOG00000050419	79253	Avil	protein_coding	0.524274519	1.639996932	2.630404544	0.015775421	0.157651584	-2.99404281
ENSRNOG00000002671	83782	Nme2	protein_coding	-0.367841635	7.394664992	-2.803930276	0.010748631	0.14925954	-2.994101489
ENSRNOG00000046316	681123	Tomm6	protein_coding	-0.430580302	6.008296564	-2.800912056	0.01082128	0.149537473	-2.994478461
ENSRNOG00000006030	25613	Ptprz1	protein_coding	0.768403914	7.063325596	2.802658728	0.01077918	0.14925954	-2.997005425
ENSRNOG00000002347	289080	Rgl1	protein_coding	0.41612727	6.447093641	2.802493452	0.010783157	0.14925954	-2.998032579
ENSRNOG00000015974	291963	Tmem208	protein_coding	-0.432473594	4.201453215	-2.739925145	0.012393445	0.152415702	-2.99846965
ENSRNOG00000013326	305968	Hmbox1	protein_coding	0.658159712	1.844251085	2.63919662	0.015474581	0.157264595	-2.998582472
ENSRNOG00000026319	246150	Akap9	protein_coding	0.343650132	6.832210784	2.802147748	0.01079148	0.14925954	-2.999359852
ENSRNOG00000009821	310519	Slitrk3	protein_coding	0.506670017	5.130138427	2.78601789	0.011186693	0.150018399	-3.000145539
ENSRNOG00000050964	100911068	LOC100911068	protein_coding	-0.600147609	0.550927491	-2.597871666	0.016937268	0.160497801	-3.000881981
ENSRNOG00000007785	362754	Trmt5	protein_coding	-0.269281141	4.160739006	-2.746652139	0.012209919	0.151718084	-3.001005058
ENSRNOG00000021787	311764	Zfp217	protein_coding	0.737882878	0.407711209	2.597978105	0.016933339	0.160497801	-3.001385987
ENSRNOG00000011778	116599	Blvra	protein_coding	-0.360697777	4.615445665	-2.765316193	0.011714158	0.150155189	-3.001527115
ENSRNOG00000017188	301517	Cyp27a1	protein_coding	-0.868649601	2.694474597	-2.657857525	0.014853916	0.156703273	-3.001844316
ENSRNOG00000019085	363194	Xpo5	protein_coding	0.272737747	5.563615532	2.79308584	0.011011846	0.150018399	-3.00187019
ENSRNOG00000042252	NA	AC106648.1	protein_coding	0.83593306	-0.407261957	2.601232543	0.016813607	0.16011376	-3.001957633
ENSRNOG00000037871	261737	Sfxn5	protein_coding	0.48903771	7.158572267	2.799574479	0.010853625	0.149659689	-3.002642204
ENSRNOG00000011723	295417	Slc44a3	protein_coding	1.06762243	-0.867617367	2.628515207	0.015840786	0.157651584	-3.003045164
ENSRNOG00000020770	303559	Arl4d	protein_coding	-0.454435257	5.03624945	-2.76956466	0.011604015	0.150132838	-3.003769456
ENSRNOG00000042061	NA	AABR07071500.1	pseudogene	0.716037408	2.069149322	2.655616358	0.014927195	0.156703273	-3.003943881
ENSRNOG00000013565	292816	Zfp507	protein_coding	0.318857084	3.41880471	2.711786398	0.013189917	0.154868294	-3.004482038
ENSRNOG00000005564	312248	Ubn2	protein_coding	-0.426414911	5.223353025	-2.781433984	0.011301501	0.150018399	-3.005017794
ENSRNOG00000025926	362683	Heatr5b	protein_coding	0.367055094	5.725204938	2.795148405	0.010961315	0.150018399	-3.005297761
ENSRNOG00000006744	299203	Acyp1	protein_coding	-0.519587936	4.367666444	-2.744929728	0.012256662	0.151809201	-3.007122607
ENSRNOG00000024707	362675	Tp73	protein_coding	1.596046518	-1.323077027	2.650349339	0.015100757	0.156793666	-3.009069081
ENSRNOG00000019243	301525	Glb1l	protein_coding	0.522008698	2.283910545	2.64446259	0.015296997	0.156793666	-3.01005643
ENSRNOG00000001820	312849	Med21	protein_coding	-0.373093714	3.879390464	-2.719207587	0.012975267	0.153905244	-3.011622399
ENSRNOG00000018066	361666	Bccip	protein_coding	-0.35819559	5.805122012	-2.789192805	0.011107827	0.150018399	-3.011647445
ENSRNOG00000028422	312439	Rmnd5a	protein_coding	0.634740198	4.166748782	2.748668971	0.0121554	0.151718084	-3.012399903
ENSRNOG00000011175	362361	Hnrnpa2b1	protein_coding	-0.417436416	8.617757729	-2.788554305	0.011123645	0.150018399	-3.015837026
ENSRNOG00000050675	688228	Myl4	protein_coding	-0.996132982	0.714620751	-2.594154268	0.017075044	0.161011182	-3.01605687
ENSRNOG00000009934	312640	Emc3	protein_coding	-0.218385978	6.832613994	-2.794078733	0.010987493	0.150018399	-3.016171108
ENSRNOG00000029012	497926	Shisa6	protein_coding	1.162987906	0.5565513	2.588755673	0.017277008	0.161501283	-3.016552909
ENSRNOG00000006733	360840	Srgap2	protein_coding	0.455823255	5.271825173	2.781646915	0.011296143	0.150018399	-3.017210176
ENSRNOG00000009451	298374	Prpf38a	protein_coding	-0.326786328	4.650157122	-2.751834532	0.012070297	0.151718084	-3.018043282
ENSRNOG00000027960	NA	AC094055.1	unprocessed_pseudogene	0.924810807	-1.30727422	2.639963288	0.015448606	0.157170731	-3.018071926
ENSRNOG00000021262	50622	Slc23a2	protein_coding	0.347290934	6.767222111	2.79294452	0.011015316	0.150018399	-3.018106373
ENSRNOG00000038951	89786	Cox17	protein_coding	-0.536405041	5.824827542	-2.785198466	0.011207134	0.150018399	-3.018331366
ENSRNOG00000002871	497865	Rbm25l1	protein_coding	-0.485911776	5.952016867	-2.787284078	0.011155177	0.150018399	-3.019286833
ENSRNOG00000059628	NA	AABR07007878.1	lincRNA	-1.21214405	-0.033697005	-2.586637945	0.017356846	0.161561051	-3.019393089
ENSRNOG00000013413	309288	Rorb	protein_coding	0.964565376	2.806622198	2.686802481	0.013937567	0.155615962	-3.019676738
ENSRNOG00000051484	NA	AABR07049134.1	pseudogene	0.812704164	2.069113764	2.642604157	0.015359448	0.156793666	-3.020520295
ENSRNOG00000034071	679886	Chmp4bl1	protein_coding	-0.307244397	6.372530447	-2.790996822	0.011063251	0.150018399	-3.020712778
ENSRNOG00000019122	100360302	Sec16a	protein_coding	0.320858451	5.947699966	2.788864181	0.011115966	0.150018399	-3.021102891
ENSRNOG00000009615	56718	Mtor	protein_coding	0.308696056	6.658175695	2.79113874	0.011059752	0.150018399	-3.022091699
ENSRNOG00000003599	305258	Utp3	protein_coding	-0.270082791	5.328527162	-2.773393859	0.011505588	0.150132838	-3.022941615
ENSRNOG00000020513	114558	Becn1	protein_coding	-0.261776319	7.325318674	-2.78918326	0.011108063	0.150018399	-3.023942842
ENSRNOG00000033202	312504	Fbxo41	protein_coding	0.821796932	4.758047499	2.767180689	0.011665698	0.150132838	-3.027478548
ENSRNOG00000037951	NA	AABR07039210.1	processed_transcript	0.826997665	2.752283858	2.667316559	0.014548367	0.156682096	-3.027757651
ENSRNOG00000054224	364183	Bloc1s4	protein_coding	-0.378616072	3.922018762	-2.71493703	0.01309838	0.154769813	-3.027794267
ENSRNOG00000059061	685322	Uqcr10	protein_coding	-0.417987649	6.050870813	-2.784150501	0.011233329	0.150018399	-3.029222798
ENSRNOG00000046163	NA	AABR07042936.1	protein_coding	-0.995248801	-1.058775615	-2.60340952	0.016733962	0.160036319	-3.029636428
ENSRNOG00000004510	287642	Slc35b1	protein_coding	-0.262512436	5.741901638	-2.780117028	0.011334692	0.150018399	-3.030257179
ENSRNOG00000017500	307845	Mtss2	protein_coding	0.40162325	6.97552035	2.78608903	0.01118492	0.150018399	-3.031658404
ENSRNOG00000032552	494339	Zfp799	protein_coding	0.423853333	2.783741228	2.66246914	0.0147042	0.156682096	-3.032313784
ENSRNOG00000010417	362240	Nol4l	protein_coding	0.744649379	2.782737377	2.664026233	0.014653972	0.156682096	-3.033109198
ENSRNOG00000020746	60377	Lin7b	protein_coding	-0.547589513	5.960940919	-2.781411547	0.011302066	0.150018399	-3.034190946
ENSRNOG00000046644	494346	Prelid3b	protein_coding	-0.318970961	4.514315961	-2.738951545	0.012420223	0.152521113	-3.03495642
ENSRNOG00000005159	315069	Fam135b	protein_coding	1.049912151	2.324363446	2.654183767	0.014974215	0.156703273	-3.035753972
ENSRNOG00000022421	684527	Crtc1	protein_coding	0.705900924	5.14571834	2.769445695	0.011607086	0.150132838	-3.03730556
ENSRNOG00000008469	502632	Mettl5	protein_coding	-0.427865243	5.661203991	-2.772644549	0.011524785	0.150132838	-3.038230834
ENSRNOG00000051151	295088	Gmps	protein_coding	0.366145641	4.208221522	2.732580444	0.012596816	0.152824437	-3.038339883
ENSRNOG00000004050	170837	Snrk	protein_coding	0.623635986	4.813048143	2.758658	0.011888776	0.151261855	-3.038435884
ENSRNOG00000006050	311165	Med19	protein_coding	-0.34070696	5.463756373	-2.769237151	0.011612471	0.150132838	-3.038785601
ENSRNOG00000014459	286917	Phax	protein_coding	-0.283647561	5.629286807	-2.77203438	0.011540441	0.150132838	-3.039446385
ENSRNOG00000013237	NA	AABR07027925.1	protein_coding	-1.196855178	0.158632637	-2.575848829	0.017769008	0.162796698	-3.039468878
ENSRNOG00000017557	100362216	LOC100362216	protein_coding	0.685482912	-0.745877141	2.584101036	0.017452943	0.161792252	-3.039580702
ENSRNOG00000010019	311797	Fam166a	protein_coding	-0.498994335	4.766234828	-2.747848817	0.012177542	0.151718084	-3.03978231
ENSRNOG00000007133	315217	Plxnb2	protein_coding	0.490040982	5.661913366	2.77362863	0.011499579	0.150132838	-3.041656368
ENSRNOG00000023993	363288	Kif1a	protein_coding	0.793428151	8.888783136	2.768951797	0.011619843	0.150132838	-3.041989919
ENSRNOG00000015989	291206	Mrpl32	protein_coding	-0.375489703	3.983852363	-2.710421624	0.013229756	0.154868294	-3.042017075
ENSRNOG00000018610	363272	Pde6d	protein_coding	-0.324016075	5.414745658	-2.76641295	0.011685629	0.150155189	-3.042737969
ENSRNOG00000008331	314690	Washc4	protein_coding	0.49218196	4.3264087	2.735552443	0.012514144	0.15267871	-3.042833739
ENSRNOG00000010552	362045	Lamtor3	protein_coding	-0.284581354	5.354047162	-2.765565284	0.011707673	0.150155189	-3.043106322
ENSRNOG00000037632	688553	LOC688553	protein_coding	1.625529264	-1.437880955	2.624640111	0.015975651	0.157884788	-3.043910611
ENSRNOG00000011624	170848	Kcnq2	protein_coding	0.890790793	6.232428492	2.77902144	0.011362375	0.150018399	-3.044724303
ENSRNOG00000005472	25162	Sp4	protein_coding	0.72785021	3.115164101	2.679286672	0.014170222	0.156229693	-3.045481541
ENSRNOG00000062002	29731	Kcna3	protein_coding	1.058513926	2.599559057	2.661392904	0.014739012	0.156703273	-3.045615212
ENSRNOG00000008053	691889	Atp8a2	protein_coding	0.913082671	3.205945114	2.694141871	0.013713868	0.155004776	-3.0459647
ENSRNOG00000007542	25719	Scg5	protein_coding	-0.420352075	9.038028315	-2.769800162	0.011597939	0.150132838	-3.046622667
ENSRNOG00000025338	360596	Msi2	protein_coding	0.370780699	3.750038099	2.708764804	0.013278274	0.154868294	-3.046686354
ENSRNOG00000001781	363795	Lmln	protein_coding	0.546622297	2.627555496	2.649592945	0.015125838	0.156793666	-3.047456781
ENSRNOG00000014415	286899	Hsbp1	protein_coding	-0.291889694	8.552675266	-2.772675356	0.011523996	0.150132838	-3.047524356
ENSRNOG00000042118	310137	Cplane1	protein_coding	0.601129806	4.191719941	2.727147749	0.012749279	0.152872266	-3.047535712
ENSRNOG00000055365	297504	Edem1	protein_coding	0.640709866	2.826148454	2.663084498	0.01468433	0.156682096	-3.048819123
ENSRNOG00000057476	100361436	AABR07054045.1	pseudogene	-0.796162825	-0.279826695	-2.581963579	0.017534298	0.161792252	-3.048943856
ENSRNOG00000004103	299075	Trappc6b	protein_coding	-0.362788441	5.727628801	-2.769594867	0.011603236	0.150132838	-3.049132075
ENSRNOG00000030319	500606	Morn2	protein_coding	-0.731294243	1.293564614	-2.582172986	0.017526312	0.161792252	-3.050229224
ENSRNOG00000016229	301235	Bicral	protein_coding	0.51522779	3.888361052	2.71534969	0.013086435	0.154747349	-3.051764669
ENSRNOG00000018967	690751	Wdr59	protein_coding	0.336042612	3.751668178	2.702107606	0.013474929	0.154897757	-3.051837777
ENSRNOG00000031643	308912	Dchs1	protein_coding	0.570584864	3.27786936	2.674454252	0.014321748	0.156591537	-3.052607778
ENSRNOG00000004526	298762	Cox7a2l	protein_coding	-0.288824662	7.520958317	-2.774090646	0.011487763	0.150132838	-3.053875418
ENSRNOG00000004967	362223	Snrpb2	protein_coding	-0.432981654	4.558152997	-2.729208589	0.012691238	0.152824437	-3.054214158
ENSRNOG00000023053	306665	Ice1	protein_coding	0.502860247	5.495073452	2.766895388	0.011673101	0.150132838	-3.055998372
ENSRNOG00000022309	298185	Frem1	protein_coding	1.219197787	-0.573440071	2.569580191	0.018012689	0.16303101	-3.057837251
ENSRNOG00000007520	690005	Zcchc3	protein_coding	0.478253067	1.710533689	2.595971616	0.017007557	0.160725027	-3.058664962
ENSRNOG00000013036	60589	Epha8	protein_coding	0.87883595	0.857453625	2.565476544	0.018173908	0.163095908	-3.05879665
ENSRNOG00000055756	293852	Bcap31	protein_coding	-0.349459109	6.277674484	-2.771196893	0.011561962	0.150132838	-3.059018584
ENSRNOG00000039120	NA	AABR07027478.1	pseudogene	0.438905134	2.431313153	2.630612925	0.015768228	0.157651584	-3.059091928
ENSRNOG00000014139	266809	Sclt1	protein_coding	-0.412780524	3.673461073	-2.686173518	0.013956897	0.155718949	-3.05959313
ENSRNOG00000030049	292160	Znhit6	protein_coding	-0.370162257	5.495819582	-2.757385127	0.01192244	0.151389315	-3.060438159
ENSRNOG00000011491	363127	Dnajc13	protein_coding	0.413637353	5.345104596	2.761191197	0.01182205	0.15087539	-3.060841974
ENSRNOG00000000541	294320	Glo1	protein_coding	-0.295853445	7.024513715	-2.771593405	0.011551768	0.150132838	-3.061550717
ENSRNOG00000047781	301113	Slc25a23	protein_coding	0.401907493	7.289782069	2.769851887	0.011596604	0.150132838	-3.062509568
ENSRNOG00000007917	29333	Cd46	protein_coding	-0.569920219	-0.084267937	-2.562693602	0.018284011	0.163221805	-3.063469296
ENSRNOG00000007054	287464	Dhx33	protein_coding	0.656783373	2.966261458	2.664265786	0.014646259	0.156682096	-3.063782884
ENSRNOG00000011027	300968	Uba5	protein_coding	-0.246213151	6.206893497	-2.768423002	0.011633516	0.150132838	-3.06476166
ENSRNOG00000050806	100365259	Spty2d1	protein_coding	0.683997041	2.157262347	2.616952769	0.016246405	0.158614152	-3.064783371
ENSRNOG00000015576	361418	Hsdl1	protein_coding	0.431144591	4.399845171	2.728441363	0.012712817	0.152824437	-3.065133218
ENSRNOG00000021153	293702	Fkbp2	protein_coding	-0.480271019	6.894140084	-2.769540112	0.011604649	0.150132838	-3.065891652
ENSRNOG00000006582	259271	Aptx	protein_coding	0.369610113	2.831467857	2.652902187	0.015016397	0.156703273	-3.066229443
ENSRNOG00000061012	192218	Kat5	protein_coding	-0.214308854	5.871322741	-2.764955083	0.011723565	0.150155189	-3.066239659
ENSRNOG00000008546	297334	Mrpl35	protein_coding	-0.33044558	5.01326492	-2.742854565	0.012313204	0.152020714	-3.068480396
ENSRNOG00000017883	296580	Camsap1	protein_coding	0.297998384	6.830007389	2.767630888	0.011654026	0.150132838	-3.069794823
ENSRNOG00000029321	500153	Ccser1	protein_coding	0.698249451	1.992094842	2.610724909	0.016468921	0.1593443	-3.070757354
ENSRNOG00000012500	300710	Ddx10	protein_coding	-0.265211025	4.998719839	-2.742224949	0.012330408	0.152111236	-3.071361701
ENSRNOG00000046124	NA	AABR07057872.1	miRNA	0.633065114	1.113822788	2.572208961	0.017910121	0.163000086	-3.072820988
ENSRNOG00000062108	680080	Tomm5	protein_coding	-0.386009429	4.980914868	-2.737267296	0.012466676	0.152653292	-3.073210568
ENSRNOG00000022607	NA	AABR07038926.1	unprocessed_pseudogene	0.425934048	3.410079963	2.681957582	0.014087125	0.156110443	-3.07373768
ENSRNOG00000006327	298594	Rcc2	protein_coding	0.349557881	4.528498471	2.727099793	0.012750633	0.152872266	-3.073799431
ENSRNOG00000047143	58950	Fkbp1b	protein_coding	-0.436774381	5.041845824	-2.746908621	0.012202973	0.151718084	-3.073829191
ENSRNOG00000048659	498316	LOC498316	protein_coding	-1.297086626	-1.216938361	-2.657024468	0.014881115	0.156703273	-3.07479769
ENSRNOG00000005642	314850	Frs2	protein_coding	0.398469471	5.497234648	2.756676771	0.011941212	0.151389315	-3.07543979
ENSRNOG00000061366	NA	AABR07037528.1	lincRNA	1.11519617	0.516803273	2.559790067	0.018399552	0.163311989	-3.075665915
ENSRNOG00000059746	NA	AABR07041411.1	lincRNA	1.543756514	-0.406193255	2.553453283	0.0186541	0.16420136	-3.075983627
ENSRNOG00000033479	307487	Pcdhb21	protein_coding	0.703105306	-0.10981954	2.553711539	0.018643662	0.16420136	-3.076206286
ENSRNOG00000011369	66022	Kcns2	protein_coding	0.615396822	3.016921428	2.663062201	0.01468505	0.156682096	-3.077707228
ENSRNOG00000028461	290556	Gnl3	protein_coding	-0.312346981	4.589784988	-2.72134686	0.012914009	0.153861621	-3.077858506
ENSRNOG00000027232	NA	Pcdhga11	protein_coding	0.795981637	2.148799585	2.613867524	0.016356281	0.159001631	-3.080078264
ENSRNOG00000017550	296145	Fbln7	protein_coding	0.931221219	-0.731680392	2.55977493	0.018400157	0.163311989	-3.080930623
ENSRNOG00000010902	25562	Eloa	protein_coding	0.294427941	4.968350251	2.737023198	0.012473423	0.152653292	-3.082134548
ENSRNOG00000027791	NA	AABR07015346.1	processed_pseudogene	-0.524724748	1.041856094	-2.556161561	0.018544907	0.164038556	-3.082492806
ENSRNOG00000010953	170818	Icmt	protein_coding	0.412295328	3.889351467	2.698663561	0.013577748	0.154897757	-3.084111489
ENSRNOG00000019949	292758	Mrps12	protein_coding	-0.424808327	4.151567307	-2.698897384	0.013570744	0.154897757	-3.084784367
ENSRNOG00000058914	300084	Rbx1	protein_coding	-0.214449793	5.609111932	-2.751195869	0.012087421	0.151718084	-3.085177176
ENSRNOG00000012594	290408	Sugt1	protein_coding	-0.387280534	5.833506086	-2.753305603	0.012030941	0.151698935	-3.085428184
ENSRNOG00000047598	100365370	Ctdsp2	protein_coding	0.519006823	2.534177313	2.626273656	0.015918667	0.157733003	-3.085506569
ENSRNOG00000003576	360589	Ints2	protein_coding	0.386840277	3.441484459	2.670344796	0.01445181	0.156682096	-3.086445718
ENSRNOG00000049006	100526640	Mir3583	miRNA	-0.379224152	3.310356484	-2.657943687	0.014851106	0.156703273	-3.086635147
ENSRNOG00000025725	100363492	Ly6k	protein_coding	-1.952486922	-2.565001914	-2.743434178	0.012297387	0.151947178	-3.087473659
ENSRNOG00000045785	100359687	LOC100359687	protein_coding	-0.45038055	1.288201499	-2.560135741	0.018385761	0.163311989	-3.090014746
ENSRNOG00000029893	65026	Rwdd3	protein_coding	-0.392993101	2.973438524	-2.639807011	0.015453898	0.157170731	-3.090976109
ENSRNOG00000051706	64523	Tep1	protein_coding	0.413928989	3.416489015	2.665758654	0.014598279	0.156682096	-3.091208587
ENSRNOG00000014664	313061	Virma	protein_coding	0.319386256	4.84934952	2.730068244	0.012667102	0.152824437	-3.091766
ENSRNOG00000008025	362564	Bend5	protein_coding	-0.454171437	3.758164215	-2.681998071	0.014085868	0.156110443	-3.093624729
ENSRNOG00000032522	NA	B630019K06Rik	protein_coding	0.452378474	1.811534567	2.5782383	0.017676941	0.162362216	-3.093800634
ENSRNOG00000009539	64015	Khdrbs3	protein_coding	-0.551373548	7.710311741	-2.752997551	0.012039173	0.151698935	-3.094071035
ENSRNOG00000024170	192246	Phf5a	protein_coding	-0.340007075	4.417391484	-2.703604659	0.013430467	0.154897757	-3.097349239
ENSRNOG00000002693	191575	Nme1	protein_coding	-0.444129134	6.876548814	-2.753557893	0.012024204	0.151698935	-3.09833656
ENSRNOG00000033556	690911	Spen	protein_coding	0.389139556	5.889926156	2.749828152	0.012124171	0.151718084	-3.098436271
ENSRNOG00000022980	363061	Sdhd	protein_coding	-0.323140957	6.622181063	-2.752761888	0.012045473	0.151698935	-3.099946305
ENSRNOG00000019579	315708	Edc3	protein_coding	0.342618268	3.504836241	2.669355253	0.014483295	0.156682096	-3.100116674
ENSRNOG00000002970	287388	Zswim7	protein_coding	-0.424729061	0.959528939	-2.545844977	0.018964092	0.164981583	-3.101135574
ENSRNOG00000042696	362641	Micos10	protein_coding	-0.345590987	5.880203562	-2.745500281	0.012241159	0.151809201	-3.101391252
ENSRNOG00000037225	29261	Tyms	protein_coding	0.650345805	1.117251907	2.55280977	0.018680134	0.164282823	-3.102369581
ENSRNOG00000061764	NA	AABR07021812.1	protein_coding	0.846495054	4.044011119	2.705175176	0.013383972	0.154897757	-3.102378907
ENSRNOG00000027935	499589	Lrrc34	protein_coding	1.993435238	-1.513441335	2.609212995	0.016523372	0.1593443	-3.103091916
ENSRNOG00000058784	NA	AABR07044362.4	antisense	-0.408991407	5.079611837	-2.732505404	0.01259891	0.152824437	-3.103106968
ENSRNOG00000019570	114117	Gng3	protein_coding	-0.480921801	7.866334671	-2.748325169	0.012164678	0.151718084	-3.103217419
ENSRNOG00000004917	304893	Rasal2	protein_coding	0.589362622	4.536014202	2.719837096	0.012957212	0.153905244	-3.103656545
ENSRNOG00000020778	54239	Chrnb2	protein_coding	0.694225883	4.747930312	2.724953753	0.012811347	0.153021109	-3.104306298
ENSRNOG00000001198	498193	Fam222a	protein_coding	0.660704513	2.212484001	2.581921728	0.017535894	0.161792252	-3.106065545
ENSRNOG00000060568	171070	Ptpn21	protein_coding	0.542383568	2.446147294	2.604830498	0.016682167	0.160036319	-3.106447794
ENSRNOG00000010556	361938	Intu	protein_coding	0.749550323	0.652433005	2.542491568	0.019102251	0.164981583	-3.10682304
ENSRNOG00000026853	292087	Urb2	protein_coding	0.340480085	3.155651203	2.640967678	0.01541464	0.156978698	-3.107149482
ENSRNOG00000034180	100360781	Rpl37	protein_coding	-0.494829245	6.369991127	-2.74733784	0.012191357	0.151718084	-3.108456282
ENSRNOG00000001547	84114	Agps	protein_coding	0.80390976	3.126150868	2.645783205	0.015252765	0.156793666	-3.109006751
ENSRNOG00000002824	100910646	Rlim	protein_coding	1.081350035	-0.722627356	2.536524686	0.019350423	0.165823868	-3.109406226
ENSRNOG00000061862	80338	Zbtb10	protein_coding	0.664068866	0.97290887	2.548337853	0.018861994	0.164981583	-3.109801322
ENSRNOG00000024479	302703	Klhl34	protein_coding	0.805746808	4.522842021	2.718800268	0.012986962	0.153925466	-3.109850676
ENSRNOG00000006816	117060	Ubr5	protein_coding	0.369382954	6.909780471	2.747629299	0.012183475	0.151718084	-3.110236976
ENSRNOG00000006139	360953	Stx18	protein_coding	-0.231426876	5.035759546	-2.722828319	0.012871748	0.153504565	-3.110443892
ENSRNOG00000047697	116568	Ggt1	protein_coding	-0.71644768	0.008599925	-2.532873611	0.019503764	0.16618336	-3.111166582
ENSRNOG00000006628	297682	Dusp16	protein_coding	0.524901235	2.18679114	2.591310956	0.017181135	0.161204788	-3.112135122
ENSRNOG00000003969	303635	Fam20a	protein_coding	-0.909248759	1.845707036	-2.569607436	0.018011624	0.16303101	-3.112490773
ENSRNOG00000000852	294250	Prrc2a	protein_coding	0.474140839	8.238937056	2.739881029	0.012394657	0.152415702	-3.114915497
ENSRNOG00000000279	309912	Rtn4ip1	protein_coding	-0.414663395	4.367516216	-2.698520471	0.013582036	0.154897757	-3.115816883
ENSRNOG00000052870	NA	AC131411.1	lincRNA	-1.072378535	-1.647980903	-2.604145433	0.016707119	0.160036319	-3.116847121
ENSRNOG00000059928	NA	AC097038.1	pseudogene	-0.471145263	3.966273751	-2.67350726	0.014351621	0.156591537	-3.118461493
ENSRNOG00000016912	294680	Btf3	protein_coding	-0.347959829	6.818704134	-2.74176973	0.012342862	0.152143048	-3.122430955
ENSRNOG00000036911	362466	Bicd1	protein_coding	0.718754329	3.430006072	2.662966642	0.014688134	0.156682096	-3.122629462
ENSRNOG00000004639	311245	Traf6	protein_coding	0.729420765	1.664419297	2.565464611	0.018174379	0.163095908	-3.124705983
ENSRNOG00000016091	690294	Tmem169	protein_coding	-0.349284125	4.235153983	-2.690871853	0.013813112	0.155238824	-3.125105305
ENSRNOG00000018276	367252	Mgat4a	protein_coding	0.452064475	4.380345633	2.695906535	0.013660591	0.154897757	-3.125794373
ENSRNOG00000032447	300197	Zfp641	protein_coding	0.483266424	0.864650296	2.535187259	0.019406462	0.166067514	-3.12581991
ENSRNOG00000020072	680047	Pcdhb9	protein_coding	0.323594272	3.60259394	2.659190927	0.01481048	0.156703273	-3.125926803
ENSRNOG00000054126	NA	AC135645.1	pseudogene	1.177516763	-1.214824653	2.590647382	0.017205984	0.161204788	-3.126462289
ENSRNOG00000034066	24468	Hspa8	protein_coding	-0.295672121	10.39808511	-2.715668196	0.013077223	0.154747349	-3.126558611
ENSRNOG00000001044	288480	Aimp2	protein_coding	-0.272824761	4.950520127	-2.712198339	0.013177914	0.154868294	-3.127332254
ENSRNOG00000005165	497918	Smcr8	protein_coding	0.959542706	3.553798687	2.667061899	0.014556515	0.156682096	-3.127668741
ENSRNOG00000000587	294436	Rpf2	protein_coding	-0.324816308	4.808630282	-2.706129355	0.013355798	0.154897757	-3.127778166
ENSRNOG00000010347	500340	Styk1	protein_coding	1.056318436	-1.335883526	2.553940427	0.018634415	0.16420136	-3.127803596
ENSRNOG00000001335	498160	Zkscan1	protein_coding	0.78615371	3.581264098	2.668529071	0.014509632	0.156682096	-3.12785697
ENSRNOG00000005538	303353	Psmd11	protein_coding	-0.194809802	6.57691635	-2.738481369	0.012433174	0.152524163	-3.129064112
ENSRNOG00000052600	103689982	Mboat7l1	protein_coding	0.731875022	1.690277074	2.565803712	0.018161005	0.163095908	-3.129211573
ENSRNOG00000001185	288704	RGD1311899	protein_coding	-0.426841097	8.14627467	-2.734445935	0.012544863	0.15267871	-3.129245959
ENSRNOG00000028215	311182	Nup160	protein_coding	0.442449485	2.263348327	2.584303863	0.017445242	0.161792252	-3.129524399
ENSRNOG00000010058	306141	Spry2	protein_coding	-0.317020907	6.093093271	-2.735169218	0.012524775	0.15267871	-3.130136267
ENSRNOG00000022249	361285	Mllt10	protein_coding	0.245807278	3.941761948	2.669086613	0.014491854	0.156682096	-3.131866699
ENSRNOG00000052730	29676	Psmb3	protein_coding	-0.41530725	6.250551363	-2.734812997	0.012534664	0.15267871	-3.132122701
ENSRNOG00000020689	309510	Cpeb3	protein_coding	0.815413956	3.822859285	2.679447747	0.014165197	0.156229693	-3.132333709
ENSRNOG00000033791	299611	Apc2	protein_coding	0.481103672	6.718079778	2.736537263	0.012486863	0.15267871	-3.132639622
ENSRNOG00000023765	103690221	Nyap2	protein_coding	0.94857765	3.37520158	2.661261745	0.01474326	0.156703273	-3.13276167
ENSRNOG00000010753	292486	Aig1	protein_coding	-0.340202058	5.829788106	-2.730225185	0.0126627	0.152824437	-3.133308025
ENSRNOG00000011076	362036	Ank2	protein_coding	0.956261344	8.474258824	2.725627553	0.012792255	0.152911605	-3.136273246
ENSRNOG00000015560	361607	Emsy	protein_coding	0.317212116	4.815266679	2.707099456	0.013327212	0.154868294	-3.138062485
ENSRNOG00000048365	100911625	LOC100911625	protein_coding	-0.556137498	-0.399968765	-2.522092768	0.01996322	0.167004867	-3.138453646
ENSRNOG00000011383	499529	Ndufs4	protein_coding	-0.344680666	6.985439595	-2.733521769	0.012570575	0.152750328	-3.139002024
ENSRNOG00000059734	NA	AABR07043564.1	protein_coding	-0.681231416	0.269859452	-2.513712692	0.020327342	0.167578214	-3.139122331
ENSRNOG00000016289	310914	Bmpr1b	protein_coding	0.748348162	1.655199927	2.560497202	0.01837135	0.163311989	-3.140002568
ENSRNOG00000060514	103692166	LOC103692166	protein_coding	-0.564055348	0.255181569	-2.512927793	0.020361763	0.167682545	-3.141804054
ENSRNOG00000019059	498952	Zfp1	protein_coding	-0.327076995	3.356200208	-2.627135132	0.015888693	0.157713367	-3.142381405
ENSRNOG00000020442	500954	Ubl5	protein_coding	-0.337451618	6.977138338	-2.731830881	0.012617748	0.152824437	-3.142492199
ENSRNOG00000026716	100360449	LOC100360449	protein_coding	-0.353177822	8.188189068	-2.727439945	0.012741034	0.152872266	-3.143176911
ENSRNOG00000039980	25176	Slc25a5	protein_coding	-0.317032103	7.740767789	-2.72902447	0.012696414	0.152824437	-3.143793186
ENSRNOG00000013884	306380	Psd3	protein_coding	1.213735219	4.845817616	2.71372575	0.0131335	0.154868294	-3.144600714
ENSRNOG00000014078	293991	Ndufb8	protein_coding	-0.354690307	7.439170651	-2.729677081	0.012678079	0.152824437	-3.144604102
ENSRNOG00000011562	309349	Slitrk2	protein_coding	0.704071135	3.666749643	2.665236014	0.014615059	0.156682096	-3.144739101
ENSRNOG00000019245	293488	Sgf29	protein_coding	-0.332491654	3.418752278	-2.628882655	0.015828053	0.157651584	-3.145097543
ENSRNOG00000053615	362517	Mrpl50	protein_coding	-0.356103847	4.343198481	-2.675185775	0.014298712	0.156584619	-3.147561565
ENSRNOG00000011619	171296	Myo9a	protein_coding	0.865333315	4.965172374	2.709793614	0.013248127	0.154868294	-3.147575735
ENSRNOG00000049047	681221	LOC690468	protein_coding	-0.599836916	0.346115999	-2.508274422	0.020566956	0.167827616	-3.148188378
ENSRNOG00000013323	292188	Rnf217	protein_coding	0.567008236	3.271625901	2.629478709	0.01580742	0.157651584	-3.148578162
ENSRNOG00000051382	103690022	Ntan1	protein_coding	-0.287485893	4.533377817	-2.687043997	0.013930151	0.155615962	-3.148985866
ENSRNOG00000020923	365864	Tuft1	protein_coding	0.721498348	-0.44510371	2.511625738	0.020418984	0.167795042	-3.149930405
ENSRNOG00000008067	102554884	Rcor1	protein_coding	0.838854129	1.666291354	2.547557416	0.018893902	0.164981583	-3.150989363
ENSRNOG00000001500	50866	Rab4b	protein_coding	-0.365254848	5.681736954	-2.720060647	0.012950807	0.153905244	-3.151059151
ENSRNOG00000024089	294925	Fndc3b	protein_coding	1.029220069	2.112878205	2.566817644	0.018121072	0.163095908	-3.151318105
ENSRNOG00000053058	NA	AABR07014885.1	lincRNA	-0.896034189	-0.050383582	-2.506163016	0.020660696	0.167827616	-3.153487665
ENSRNOG00000005616	84584	Ncoa3	protein_coding	0.647099761	3.965534478	2.664885302	0.01462633	0.156682096	-3.156224312
ENSRNOG00000030183	300901	Plod2	protein_coding	0.856334946	1.702107801	2.534817855	0.019421967	0.166067514	-3.156965018
ENSRNOG00000014689	287441	Zbtb4	protein_coding	0.613509552	5.798648369	2.720960843	0.012925042	0.153861621	-3.157277841
ENSRNOG00000060665	140935	Afap1	protein_coding	0.420169336	4.550914424	2.681631493	0.014097245	0.156110443	-3.157305231
ENSRNOG00000012472	297708	Pyroxd1	protein_coding	-0.267233069	3.325707854	-2.619901275	0.016142049	0.158614152	-3.158106017
ENSRNOG00000009347	500246	Arhgap25	protein_coding	-0.836849155	4.711894752	-2.698668192	0.013577609	0.154897757	-3.158611091
ENSRNOG00000019864	313774	C1qtnf12	protein_coding	-0.74647593	-0.377350939	-2.507647399	0.020594752	0.167827616	-3.158816945
ENSRNOG00000011358	83617	Hipk3	protein_coding	0.674700071	5.410855621	2.713129339	0.013150826	0.154868294	-3.163374431
ENSRNOG00000015692	286993	Taok1	protein_coding	0.779063077	4.853468343	2.701796315	0.013484192	0.154897757	-3.163442775
ENSRNOG00000041730	NA	AABR07031182.1	miRNA	0.644937642	-0.093717779	2.497943891	0.021029421	0.168941797	-3.165598896
ENSRNOG00000058111	170921	Itga2	protein_coding	2.038731686	-3.270153059	2.762766058	0.011780747	0.150571278	-3.166105962
ENSRNOG00000026474	24240	Cad	protein_coding	0.335501215	3.813498495	2.646042517	0.015244094	0.156793666	-3.167399784
ENSRNOG00000027888	288176	Cmss1	protein_coding	-0.321639655	4.303670151	-2.668352551	0.014515265	0.156682096	-3.167526978
ENSRNOG00000001782	303888	Osbpl11	protein_coding	0.31988716	4.276427575	2.666429428	0.014576769	0.156682096	-3.167541557
ENSRNOG00000021478	689256	Tpd52l1	protein_coding	-0.655914214	4.942587834	-2.692630236	0.013759661	0.155238824	-3.168639179
ENSRNOG00000004218	299103	Klhl28	protein_coding	0.693572063	2.941654318	2.60658408	0.016618456	0.159835935	-3.170262108
ENSRNOG00000002044	360714	Gtpbp8	protein_coding	-0.431737714	2.698592681	-2.578505763	0.017666663	0.162362216	-3.170895759
ENSRNOG00000013257	316395	Hecw2	protein_coding	0.689844339	4.406471561	2.684519938	0.014007839	0.155948538	-3.172159257
ENSRNOG00000011540	292640	Vta1	protein_coding	-0.218030887	6.052776679	-2.713539517	0.013138908	0.154868294	-3.173451966
ENSRNOG00000050061	313241	Slc25a51	protein_coding	0.817538367	0.530765905	2.503423066	0.020782938	0.168184384	-3.173696739
ENSRNOG00000002055	289562	Noa1	protein_coding	-0.237492556	4.582367365	-2.679793477	0.014154418	0.156229693	-3.173752504
ENSRNOG00000033214	NA	AABR07072400.2	protein_coding	-0.90431854	-0.902027602	-2.52833698	0.019695884	0.16618336	-3.176023149
ENSRNOG00000029461	NA	AABR07072400.1	protein_coding	-0.90431854	-0.902027602	-2.52833698	0.019695884	0.16618336	-3.176023149
ENSRNOG00000010977	25641	Igfbp6	protein_coding	-0.825491619	4.225637041	-2.653287821	0.015003693	0.156703273	-3.176216841
ENSRNOG00000000781	171387	Rnf39	protein_coding	-0.538041892	4.203062477	-2.657036079	0.014880735	0.156703273	-3.176635621
ENSRNOG00000055506	102551929	LOC102551929	protein_coding	-0.581472035	-0.088035017	-2.490989014	0.021346226	0.169420875	-3.178248214
ENSRNOG00000001868	100911248	LOC100911248	protein_coding	0.859975574	1.836805912	2.544705717	0.019010923	0.164981583	-3.178883093
ENSRNOG00000027694	100362830	AABR07050545.1	processed_pseudogene	-0.43429923	3.199732187	-2.596390816	0.016992026	0.160720156	-3.179022908
ENSRNOG00000024294	NA	AABR07019083.1	pseudogene	1.029585937	1.400695041	2.521538192	0.019987126	0.167004867	-3.18008808
ENSRNOG00000061337	363089	Mindy2	protein_coding	0.376732785	4.299007445	2.668363155	0.014514927	0.156682096	-3.180402751
ENSRNOG00000005357	303238	Ctc1	protein_coding	0.329551138	5.101522869	2.694912064	0.013690591	0.154897757	-3.180780417
ENSRNOG00000016221	25349	Scn2b	protein_coding	0.633335322	5.843439592	2.709592437	0.013254017	0.154868294	-3.181158357
ENSRNOG00000015441	25084	Il4r	protein_coding	0.49992451	2.689307027	2.563508658	0.0182517	0.163216593	-3.18223205
ENSRNOG00000053362	689161	Gabarapl1	protein_coding	-0.331358423	9.484115789	-2.697539129	0.013611477	0.154897757	-3.18294702
ENSRNOG00000002838	302422	Pdzd11	protein_coding	-0.289190598	4.757738312	-2.679466659	0.014164607	0.156229693	-3.183345413
ENSRNOG00000016976	29233	Clcn7	protein_coding	0.46051511	4.881664007	2.688473344	0.013886338	0.155546244	-3.183739294
ENSRNOG00000011820	56780	Acpp	protein_coding	-1.189801696	-1.207675787	-2.506317878	0.020653807	0.167827616	-3.183996759
ENSRNOG00000011140	361118	Prxl2a	protein_coding	-0.339295866	6.225094416	-2.709081107	0.013268999	0.154868294	-3.18419206
ENSRNOG00000016722	293476	Xpo6	protein_coding	0.316407673	6.1863144	2.710135238	0.013238131	0.154868294	-3.184235974
ENSRNOG00000039252	NA	AABR07043167.1	protein_coding	0.940217315	3.74254129	2.652675396	0.015023874	0.156703273	-3.184726756
ENSRNOG00000020430	309016	Wdr11	protein_coding	0.244400686	5.5982871	2.702992625	0.013448627	0.154897757	-3.184810634
ENSRNOG00000038891	498355	Grxcr1	protein_coding	-0.666530071	-0.077669439	-2.484921446	0.02162625	0.170008805	-3.185427518
ENSRNOG00000010284	83505	St3gal5	protein_coding	-0.295096233	7.293097963	-2.709576969	0.01325447	0.154868294	-3.185434888
ENSRNOG00000004956	303113	Jade2	protein_coding	0.863389444	4.436740743	2.673657724	0.014346871	0.156591537	-3.186552735
ENSRNOG00000052087	313169	Ubap2	protein_coding	0.342986041	5.255595681	2.694855926	0.013692286	0.154897757	-3.187472897
ENSRNOG00000020543	292894	Nosip	protein_coding	-0.415299761	4.912859738	-2.677539375	0.014224834	0.156356528	-3.187495737
ENSRNOG00000023261	317341	Ube2q2l	protein_coding	-0.326381768	4.093599518	-2.646226131	0.015237957	0.156793666	-3.187733223
ENSRNOG00000024503	690073	Nbas	protein_coding	0.274582533	4.962064293	2.685696366	0.013971578	0.155769957	-3.187909409
ENSRNOG00000048441	686295	Wdr82	protein_coding	0.474753811	5.193128514	2.694949964	0.013689446	0.154897757	-3.189234732
ENSRNOG00000024536	361341	AABR07032338.1	protein_coding	1.480055024	-1.483511491	2.50550425	0.020690025	0.167873572	-3.18940901
ENSRNOG00000001274	288666	Vps29	protein_coding	-0.332114781	6.669537939	-2.708457107	0.013287304	0.154868294	-3.189572415
ENSRNOG00000027152	305342	N4bp2	protein_coding	0.980187526	0.616910636	2.486402581	0.021557579	0.169902395	-3.189975303
ENSRNOG00000003122	363481	Hdac8	protein_coding	-0.316927114	3.166212126	-2.588284942	0.017294725	0.161501283	-3.190083215
ENSRNOG00000056810	685590	AABR07037536.1	protein_coding	-1.112318053	-1.11335621	-2.49924656	0.020970574	0.168816406	-3.190213967
ENSRNOG00000047356	100909750	LOC100909750	protein_coding	0.954210842	0.931596505	2.503136849	0.020795747	0.168184384	-3.19127847
ENSRNOG00000015231	301552	Mrpl44	protein_coding	-0.27817833	4.849584141	-2.676902853	0.014244779	0.156356528	-3.191289497
ENSRNOG00000052721	103689969	Kdm6a	protein_coding	0.565483913	4.291971095	2.653497808	0.014996779	0.156703273	-3.191816267
ENSRNOG00000002636	81632	Abat	protein_coding	0.602347036	6.638754531	2.707097842	0.01332726	0.154868294	-3.191980091
ENSRNOG00000003901	289859	Cfap36	protein_coding	-0.389984299	7.253906834	-2.706629944	0.01334104	0.154897757	-3.192413534
ENSRNOG00000046085	100233176	Gon7	protein_coding	-0.280108309	6.854967678	-2.707078135	0.01332784	0.154868294	-3.192463082
ENSRNOG00000052142	305577	Ahsa2	protein_coding	-0.301807711	4.569864931	-2.657359388	0.014870174	0.156703273	-3.193754109
ENSRNOG00000001161	360821	Gatc	protein_coding	-0.305836709	5.161328221	-2.68359473	0.014036418	0.156106027	-3.194065109
ENSRNOG00000012176	84590	Rab27b	protein_coding	0.879529592	2.063770205	2.561974925	0.018312546	0.163221805	-3.195042947
ENSRNOG00000006471	25269	Pvalb	protein_coding	-0.970348396	6.412003184	-2.704141409	0.013414559	0.154897757	-3.195783057
ENSRNOG00000011342	290315	Tdh	protein_coding	-0.944061054	-0.921731675	-2.516714973	0.020196181	0.167307588	-3.196173469
ENSRNOG00000014683	171106	Il1rl2	protein_coding	0.594403374	-0.226561545	2.479782841	0.021866081	0.170449265	-3.196286552
ENSRNOG00000009255	315463	Timm29	protein_coding	-0.286494904	6.839260897	-2.704457257	0.013405207	0.154897757	-3.197816614
ENSRNOG00000015987	310909	Rap1gds1	protein_coding	-0.516233507	8.456087254	-2.697358811	0.013616894	0.154897757	-3.19823021
ENSRNOG00000055738	103692976	LOC103692976	protein_coding	0.90934388	-0.65386222	2.485635731	0.021593108	0.170008805	-3.199660889
ENSRNOG00000011713	691113	LOC691113	protein_coding	0.432930772	0.361777233	2.478985268	0.021903527	0.170449265	-3.199982933
ENSRNOG00000047225	679747	Tma7	protein_coding	-0.370292989	6.707632134	-2.703188159	0.013442823	0.154897757	-3.200049223
ENSRNOG00000014290	24414	Grm1	protein_coding	0.451578143	5.022182654	2.677002141	0.014241666	0.156356528	-3.200357947
ENSRNOG00000047717	100526577	Mir3562	miRNA	-0.409276991	1.177069946	-2.493893353	0.021213391	0.169281124	-3.201513865
ENSRNOG00000007331	297960	Rragd	protein_coding	0.571826351	4.301368113	2.653982947	0.014980818	0.156703273	-3.201545752
ENSRNOG00000017904	498727	Nol7	protein_coding	-0.361826214	5.61904699	-2.691598402	0.013791003	0.155238824	-3.202375878
ENSRNOG00000027220	NA	Pcdhgb8	protein_coding	0.803197874	2.664871688	2.582443299	0.017516008	0.161792252	-3.202652339
ENSRNOG00000012950	313928	Efr3b	protein_coding	0.761980527	6.030888528	2.699728985	0.013545861	0.154897757	-3.204016771
ENSRNOG00000053405	300189	Rpap3	protein_coding	-0.238375041	5.703849748	-2.692327349	0.013768854	0.155238824	-3.2053345
ENSRNOG00000010784	116635	Scg3	protein_coding	-0.304870363	8.471992906	-2.693877492	0.013721866	0.155004776	-3.205871205
ENSRNOG00000032813	309595	Mdc1	protein_coding	0.407281853	3.155951025	2.592082805	0.017152274	0.161204788	-3.206036065
ENSRNOG00000061213	294696	Mrps36	protein_coding	-0.434739601	5.437436945	-2.685079447	0.013990582	0.155869045	-3.206602595
ENSRNOG00000020857	293645	Ppfia1	protein_coding	0.397175998	3.843581975	2.628326952	0.015847313	0.157651584	-3.206902686
ENSRNOG00000027408	361967	Ppid	protein_coding	-0.308288071	6.070781182	-2.695350764	0.013677349	0.154897757	-3.208488916
ENSRNOG00000029614	58946	Robo1	protein_coding	0.794673511	4.77190856	2.673231798	0.014360322	0.156591537	-3.208938138
ENSRNOG00000014058	300075	Tomm22	protein_coding	-0.262561072	6.34345169	-2.697350882	0.013617132	0.154897757	-3.209958263
ENSRNOG00000019973	64664	Arl3	protein_coding	-0.374876754	7.386212008	-2.697347124	0.013617245	0.154897757	-3.209996998
ENSRNOG00000016475	360629	Nt5c3b	protein_coding	-0.336179702	5.369926332	-2.682751586	0.014062511	0.156106027	-3.210514262
ENSRNOG00000028649	291908	Tox3	protein_coding	0.82122066	3.420291037	2.594924841	0.017046398	0.160839498	-3.21114502
ENSRNOG00000013508	64298	Rpl31	protein_coding	-0.415412139	7.720067118	-2.695690045	0.013667117	0.154897757	-3.211674917
ENSRNOG00000021173	64516	Vps45	protein_coding	-0.242483815	5.84117589	-2.692072536	0.013776593	0.155238824	-3.213270532
ENSRNOG00000027126	286897	Dpy30	protein_coding	-0.375945022	4.518008524	-2.648666177	0.015156623	0.156793666	-3.214610592
ENSRNOG00000062071	NA	AABR07005572.2	processed_pseudogene	-0.812556426	0.191632439	-2.466285162	0.022507927	0.171493599	-3.215824615
ENSRNOG00000002468	25567	Tnr	protein_coding	0.879780138	5.451694486	2.687993333	0.013901037	0.155546244	-3.21588411
ENSRNOG00000019384	287456	Med11	protein_coding	-0.377717135	3.332765054	-2.583035123	0.017493469	0.161792252	-3.218665851
ENSRNOG00000055404	NA	AABR07012826.1	protein_coding	0.742929763	1.2756611	2.49644297	0.021097416	0.169042636	-3.221709502
ENSRNOG00000011634	305960	Xkr6	protein_coding	-0.743758085	2.038833094	-2.510805163	0.020455123	0.1678164	-3.223290274
ENSRNOG00000014434	308215	Chd1	protein_coding	0.50544518	4.002302768	2.626481675	0.015911424	0.157733003	-3.224486192
ENSRNOG00000006905	362736	Hectd1	protein_coding	0.381335856	7.027789984	2.690427879	0.013826639	0.155277587	-3.224803994
ENSRNOG00000009155	295923	Ndufs3	protein_coding	-0.389753062	6.820160453	-2.690987505	0.01380959	0.155238824	-3.224835017
ENSRNOG00000060146	308406	Six5	protein_coding	0.846254831	0.257847902	2.460312041	0.022797536	0.17189037	-3.224861407
ENSRNOG00000032630	689025	Mrps28	protein_coding	-0.473619458	3.852200964	-2.611424733	0.016443774	0.159249325	-3.225557263
ENSRNOG00000012664	313245	Polr1e	protein_coding	-0.306179644	3.181265379	-2.572276342	0.017907499	0.163000086	-3.225671379
ENSRNOG00000000990	64527	Pdap1	protein_coding	-0.379215826	7.594290468	-2.688411758	0.013888223	0.155546244	-3.226788272
ENSRNOG00000004181	305002	Sdccag8	protein_coding	-0.31051308	4.998742508	-2.663145401	0.014682365	0.156682096	-3.227154086
ENSRNOG00000052002	NA	AABR07010468.1	lincRNA	0.49325597	1.697898103	2.502828564	0.020809551	0.168184384	-3.229051372
ENSRNOG00000002569	289143	Mrps14	protein_coding	-0.29323985	4.953865612	-2.659279057	0.014807613	0.156703273	-3.229962181
ENSRNOG00000051725	NA	AABR07048878.1	lincRNA	0.94063016	0.679810154	2.472248912	0.022222199	0.171169773	-3.230132841
ENSRNOG00000031934	360891	Enah	protein_coding	0.53492967	4.992301131	2.666294671	0.014581088	0.156682096	-3.230170429
ENSRNOG00000062091	NA	AC116220.2	antisense	-0.377739798	6.938410958	-2.688089838	0.013898081	0.155546244	-3.230430719
ENSRNOG00000007051	117044	Rraga	protein_coding	-0.278317388	6.954097795	-2.687621405	0.013912436	0.155560826	-3.231586277
ENSRNOG00000027332	362688	Gemin6	protein_coding	-0.373469005	2.718233498	-2.543360841	0.019066347	0.164981583	-3.232259058
ENSRNOG00000060479	367846	Sp3	protein_coding	0.445906338	4.180581389	2.634998746	0.015617539	0.157642834	-3.23251446
ENSRNOG00000021000	83568	Naaladl1	protein_coding	0.401414084	1.241893905	2.483368982	0.021698447	0.170055782	-3.233551297
ENSRNOG00000012134	25722	Scn4a	protein_coding	0.966725701	-0.741470775	2.458850817	0.022868911	0.172052822	-3.234137334
ENSRNOG00000025005	498270	Ccdc190	protein_coding	0.802457762	-0.330654339	2.457435083	0.022938263	0.172132291	-3.234595998
ENSRNOG00000027646	292831	Pop4	protein_coding	-0.294935351	4.839867552	-2.653161546	0.015007852	0.156703273	-3.23734137
ENSRNOG00000011387	680576	Tet3	protein_coding	0.605956894	2.987125341	2.563627508	0.018246993	0.163216593	-3.237764171
ENSRNOG00000029415	497874	RGD1565784	protein_coding	-0.332796469	4.571162296	-2.64413284	0.01530806	0.156793666	-3.237924363
ENSRNOG00000028254	499755	Tmem141	protein_coding	-0.426143259	3.805878377	-2.602021493	0.016784702	0.160036319	-3.238095902
ENSRNOG00000013510	296761	Tmem60	protein_coding	-0.330543588	4.419028796	-2.633064434	0.01568383	0.157642834	-3.238512808
ENSRNOG00000001926	65129	Cldn1	protein_coding	1.216583985	0.033721829	2.451232857	0.023244403	0.172857484	-3.239115435
ENSRNOG00000024043	291927	Orc6	protein_coding	-0.290679841	2.842670656	-2.548955149	0.018836792	0.164981583	-3.239493488
ENSRNOG00000018111	171373	Slc12a5	protein_coding	0.690300833	7.70432678	2.679767028	0.014155243	0.156229693	-3.239942712
ENSRNOG00000017644	291309	Usp6nl	protein_coding	0.341400686	4.73645846	2.654651726	0.014958841	0.156703273	-3.240510123
ENSRNOG00000019799	NA	Pcdhgc3	protein_coding	0.442524711	7.13777911	2.681432137	0.014103436	0.156110443	-3.241942785
ENSRNOG00000020669	309164	Ovol1	protein_coding	-0.843608516	1.251106208	-2.464617125	0.022588455	0.171493599	-3.241946372
ENSRNOG00000018650	140667	Ap3m2	protein_coding	0.487635856	5.415869387	2.673804584	0.014342236	0.156591537	-3.242111781
ENSRNOG00000011611	361028	Mapk1ip1l	protein_coding	0.48306024	4.183390176	2.629205204	0.015816885	0.157651584	-3.242183522
ENSRNOG00000037352	292328	RGD1562747	protein_coding	-0.267946181	4.093420918	-2.615273367	0.016306128	0.158614152	-3.242661143
ENSRNOG00000008210	315962	Ky	protein_coding	-1.078844071	0.64333942	-2.457204154	0.022949593	0.172132291	-3.24362963
ENSRNOG00000045941	678893	Susd6	protein_coding	0.355005342	4.268872455	2.63276528	0.015694106	0.157642834	-3.244751007
ENSRNOG00000019760	306270	Oxnad1	protein_coding	-0.267184318	4.077771865	-2.616454835	0.016264091	0.158614152	-3.246056306
ENSRNOG00000055981	NA	AABR07001516.1	protein_coding	0.685877118	1.834696907	2.502692297	0.020815655	0.168184384	-3.246359572
ENSRNOG00000018992	25418	Dpysl3	protein_coding	0.720933282	3.985862298	2.617572991	0.016224401	0.158614152	-3.246514247
ENSRNOG00000025554	301076	Zfp445	protein_coding	0.672978288	4.226861976	2.63500372	0.015617369	0.157642834	-3.24657536
ENSRNOG00000024918	100188933	Fam229b	protein_coding	-0.399450383	2.350998693	-2.516591869	0.020201543	0.167307588	-3.247574246
ENSRNOG00000002353	289350	Rab3gap2	protein_coding	0.461175679	5.663006663	2.673619924	0.014348064	0.156591537	-3.248190363
ENSRNOG00000048929	NA	AABR07044389.1	processed_transcript	-0.428526125	2.397331051	-2.520791903	0.02001934	0.167004867	-3.248423604
ENSRNOG00000016410	290995	Prelid1	protein_coding	-0.333861179	7.101492548	-2.678807278	0.014185186	0.156229693	-3.248537172
ENSRNOG00000034200	289615	Atp8a1	protein_coding	1.155192041	5.589934421	2.670872375	0.01443505	0.156682096	-3.25075637
ENSRNOG00000036934	499913	Abhd12	protein_coding	-0.284174305	7.627138532	-2.676039728	0.014271865	0.15640178	-3.251010218
ENSRNOG00000009448	314297	Papln	protein_coding	0.984439664	-1.152312855	2.466112297	0.02251626	0.171493599	-3.251745194
ENSRNOG00000004951	311478	Kif16b	protein_coding	0.368583945	3.321523714	2.57808106	0.017682985	0.162362216	-3.2521333
ENSRNOG00000021748	296865	Las1l	protein_coding	-0.318175241	5.468827553	-2.662625332	0.014699154	0.156682096	-3.25289243
ENSRNOG00000013947	362987	Rabl2	protein_coding	-0.341525678	4.424252653	-2.630753887	0.015763363	0.157651584	-3.25367953
ENSRNOG00000005274	362779	Vrk1	protein_coding	-0.29501012	3.511723552	-2.583679762	0.017468949	0.161792252	-3.25386547
ENSRNOG00000015488	361630	Tead1	protein_coding	1.08473671	-0.324949164	2.440915656	0.023762103	0.174022412	-3.256529948
ENSRNOG00000020068	56769	Ndufaf3	protein_coding	-0.361123239	5.105711301	-2.65036749	0.015100156	0.156793666	-3.256995564
ENSRNOG00000020715	64470	Ddb1	protein_coding	0.281715426	7.669291545	2.671174483	0.014425461	0.156682096	-3.259179511
ENSRNOG00000027253	NA	Pcdhga10	protein_coding	0.805200829	2.994544715	2.555737201	0.018561977	0.164038556	-3.262242791
ENSRNOG00000014568	681418	Ndufb10	protein_coding	-0.403876162	6.935871067	-2.671754527	0.014407068	0.156682096	-3.263376857
ENSRNOG00000016539	361208	Mxd3	protein_coding	-0.359760321	7.592779205	-2.669704502	0.014472176	0.156682096	-3.263709237
ENSRNOG00000010993	296394	Dpm1	protein_coding	-0.299492301	5.298725403	-2.651881831	0.015050062	0.156789286	-3.263952522
ENSRNOG00000003967	192129	Vmp1	protein_coding	-0.339091261	7.088915717	-2.670598725	0.014443741	0.156682096	-3.264942223
ENSRNOG00000011775	306424	Mfap3l	protein_coding	0.90254377	4.859223034	2.65022993	0.015104714	0.156793666	-3.265209799
ENSRNOG00000060206	293038	Zfp592	protein_coding	0.25512769	4.903915478	2.645232094	0.015271209	0.156793666	-3.265371135
ENSRNOG00000000593	309812	Rev3l	protein_coding	0.438130278	5.264070465	2.655260455	0.014938864	0.156703273	-3.265744972
ENSRNOG00000016454	298441	Nasp	protein_coding	-0.435399974	4.163956128	-2.603277159	0.016738794	0.160036319	-3.265790858
ENSRNOG00000012778	298385	Magoh	protein_coding	-0.369161388	4.282193704	-2.609411396	0.016516217	0.1593443	-3.266046978
ENSRNOG00000002028	360698	Tmem50b	protein_coding	-0.219777364	7.067973163	-2.669963077	0.014463948	0.156682096	-3.266429915
ENSRNOG00000028624	305012	Kif26b	protein_coding	0.893474999	0.868554588	2.451330741	0.023239542	0.172857484	-3.267012439
ENSRNOG00000011119	100363675	Spin1	protein_coding	0.543490621	3.79649658	2.603898456	0.016716123	0.160036319	-3.267218653
ENSRNOG00000006600	360663	Unk	protein_coding	0.351717255	2.922784882	2.542367713	0.019107372	0.164981583	-3.267809791
ENSRNOG00000019616	192107	Prss8	protein_coding	-0.431442921	2.849204897	-2.530534185	0.019602615	0.16618336	-3.26818193
ENSRNOG00000013738	100174910	LOC100174910	protein_coding	-0.35349572	3.01840729	-2.538020377	0.019287932	0.165823868	-3.268392347
ENSRNOG00000047244	NA	Nup214	protein_coding	0.681190374	1.104176736	2.464564364	0.022591007	0.171493599	-3.268505046
ENSRNOG00000055241	NA	AABR07053500.1	pseudogene	0.481515884	2.275874762	2.508006268	0.020578839	0.167827616	-3.268795046
ENSRNOG00000013388	316400	Pgap1	protein_coding	0.978266547	3.51696477	2.593816036	0.017087632	0.161031331	-3.271130727
ENSRNOG00000016015	361109	Dcp1a	protein_coding	0.221246634	4.159436422	2.611858254	0.016428215	0.159198702	-3.271370698
ENSRNOG00000058866	25017	Myo5a	protein_coding	0.991253718	6.875670209	2.666127337	0.014586452	0.156682096	-3.271462235
ENSRNOG00000011413	25541	Scp2	protein_coding	-0.339206477	7.666170589	-2.665747097	0.014598649	0.156682096	-3.271631262
ENSRNOG00000017514	306956	Btn1a1	protein_coding	1.469643843	-1.831825807	2.506394952	0.02065038	0.167827616	-3.272935745
ENSRNOG00000020769	303016	Crebrf	protein_coding	0.448410592	5.079002923	2.647182117	0.015206042	0.156793666	-3.273706996
ENSRNOG00000005374	289707	Lyar	protein_coding	-0.392034305	3.734654149	-2.574690195	0.017813813	0.162796698	-3.274528267
ENSRNOG00000003028	287845	Dnah17	protein_coding	-0.339038583	3.530586859	-2.575322837	0.017789335	0.162796698	-3.275177729
ENSRNOG00000002680	117036	Lamc1	protein_coding	0.48015752	4.786190433	2.633646069	0.015663869	0.157642834	-3.275900169
ENSRNOG00000019977	360406	Ptprf	protein_coding	0.56209998	6.547007204	2.665266827	0.014614069	0.156682096	-3.27601989
ENSRNOG00000013641	266714	Myo7a	protein_coding	0.801354292	-0.412281085	2.4271126	0.024471512	0.17517952	-3.27715403
ENSRNOG00000041787	NA		miRNA	1.359268591	-1.464773377	2.459938403	0.022815767	0.17189037	-3.277199003
ENSRNOG00000007681	362092	Brd3	protein_coding	0.333263426	4.781112356	2.635553525	0.015598575	0.157642834	-3.277731848
ENSRNOG00000001227	25367	Adarb1	protein_coding	0.328001278	6.986902443	2.663879189	0.014658708	0.156682096	-3.278560594
ENSRNOG00000009513	24192	Akr1b1	protein_coding	-0.26080656	5.558734705	-2.652618713	0.015025743	0.156703273	-3.280879262
ENSRNOG00000012386	315936	Zbtb38	protein_coding	0.717208006	4.51864943	2.629190878	0.015817381	0.157651584	-3.281411495
ENSRNOG00000001884	360739	Ranbp1	protein_coding	-0.289312197	6.355513334	-2.661556478	0.014733716	0.156703273	-3.281557002
ENSRNOG00000025498	366031	Crb2	protein_coding	1.170118287	-0.781405292	2.4235951	0.024655417	0.175395395	-3.282981563
ENSRNOG00000018719	362149	Cir1	protein_coding	-0.457446252	5.757481105	-2.653780425	0.014987479	0.156703273	-3.282989246
ENSRNOG00000001260	117260	Nudt1	protein_coding	-0.546696883	1.113273468	-2.43865794	0.023876814	0.17427473	-3.283276763
ENSRNOG00000056106	300231	Dip2b	protein_coding	0.508894402	5.682383806	2.656213005	0.014907654	0.156703273	-3.283947931
ENSRNOG00000011153	312679	Il17ra	protein_coding	-0.405086074	4.375338377	-2.613339832	0.016375144	0.15903926	-3.284112063
ENSRNOG00000031494	500531	Armh1	protein_coding	0.713787008	-0.501925428	2.425640848	0.024548304	0.17517952	-3.284253793
ENSRNOG00000027833	310538	Fnip2	protein_coding	0.684411485	2.849750881	2.548475686	0.018856364	0.164981583	-3.284326477
ENSRNOG00000000636	309729	Rtkn2	protein_coding	0.684027504	1.369069339	2.466554339	0.022494957	0.171493599	-3.285615439
ENSRNOG00000004901	298805	Slc4a1ap	protein_coding	-0.258227717	5.935579572	-2.656970774	0.01488287	0.156703273	-3.286240835
ENSRNOG00000006278	314555	Tspyl5	protein_coding	0.647994498	3.822425724	2.5970433	0.016967878	0.16068904	-3.286336938
ENSRNOG00000053045	360824	Wscd2	protein_coding	0.430594197	4.088738086	2.601273629	0.016812101	0.16011376	-3.286623374
ENSRNOG00000002035	305203	Paqr3	protein_coding	0.265460917	4.152752791	2.602370762	0.016771921	0.160036319	-3.286719733
ENSRNOG00000028883	NA	AABR07072078.1	protein_coding	-0.801069896	1.058651585	-2.429737782	0.024335092	0.17517952	-3.286783422
ENSRNOG00000007629	313583	Sf3a3	protein_coding	-0.255609257	5.467003152	-2.64477571	0.015286498	0.156793666	-3.287403923
ENSRNOG00000019552	362829	Lsm7	protein_coding	-0.436465031	4.64996467	-2.618217372	0.016201569	0.158614152	-3.287447421
ENSRNOG00000008994	297518	Arpc4	protein_coding	-0.311396639	7.452067689	-2.657542034	0.014864211	0.156703273	-3.288718372
ENSRNOG00000002262	305177	Enoph1	protein_coding	-0.331967258	6.352532366	-2.658062747	0.014847223	0.156703273	-3.288818443
ENSRNOG00000003491	24680	Prkca	protein_coding	1.01707279	5.344880249	2.64606673	0.015243284	0.156793666	-3.289250611
ENSRNOG00000021685	116671	Cdk5r1	protein_coding	0.801780629	5.614742144	2.652639003	0.015025074	0.156703273	-3.289256325
ENSRNOG00000002168	25254	Dspp	protein_coding	-1.955621941	-1.573382895	-2.444194373	0.02359643	0.173394531	-3.289351813
ENSRNOG00000011066	294862	Marchf6	protein_coding	0.775290225	6.026297281	2.657104038	0.014878515	0.156703273	-3.289650847
ENSRNOG00000033490	300520	Vsig2	protein_coding	-0.697571115	1.912850392	-2.495121961	0.021157431	0.169171611	-3.289772449
ENSRNOG00000027290	NA	Pcdhga7	protein_coding	0.758783864	3.058438423	2.5543699	0.018617076	0.16420136	-3.2921487
ENSRNOG00000016392	298546	Zfp593	protein_coding	-0.405207061	3.740378656	-2.570364214	0.017982041	0.16303101	-3.293307595
ENSRNOG00000055340	313757	Ski	protein_coding	0.584479815	5.299507443	2.643420258	0.015331994	0.156793666	-3.293754642
ENSRNOG00000002941	246332	Uhmk1	protein_coding	1.119065583	4.413529952	2.623780511	0.016005714	0.157884788	-3.294200464
ENSRNOG00000059326	287788	Abca9	protein_coding	0.897326445	0.052823556	2.416070727	0.025053135	0.176023121	-3.29595366
ENSRNOG00000050955	NA	AABR07029002.3	protein_coding	-0.6615556	-0.13268149	-2.414224923	0.025151606	0.176312984	-3.297350235
ENSRNOG00000021384	301415	Ankrd44	protein_coding	0.710274077	1.585329482	2.461594967	0.022735041	0.171800646	-3.297889612
ENSRNOG00000022335	689823	Rad21l1	protein_coding	0.977435227	-1.685810467	2.460640461	0.022781523	0.17189037	-3.298328513
ENSRNOG00000006608	500384	Tmem70	protein_coding	-0.31476061	5.172096833	-2.632725954	0.015695457	0.157642834	-3.298793465
ENSRNOG00000007887	304786	Elk4	protein_coding	0.226678416	5.028361746	2.633235698	0.01567795	0.157642834	-3.299439571
ENSRNOG00000054641	NA	AC142458.1	pseudogene	-0.410646353	1.650659727	-2.454623345	0.023076581	0.172603862	-3.299701038
ENSRNOG00000004287	288924	Wdr83	protein_coding	-0.378157708	4.564635041	-2.609400063	0.016516626	0.1593443	-3.299734332
ENSRNOG00000018630	108351137	LOC108351137	protein_coding	-0.338842122	10.57513867	-2.624023774	0.015997201	0.157884788	-3.299765183
ENSRNOG00000014565	361643	Lcmt1	protein_coding	-0.282672398	5.829348075	-2.646550929	0.015227106	0.156793666	-3.301048836
ENSRNOG00000019400	114489	Dag1	protein_coding	0.324669638	6.974068694	2.652440066	0.015031635	0.156703273	-3.301350049
ENSRNOG00000010423	500797	Misp	protein_coding	2.096056724	-2.020197065	2.531008403	0.019582539	0.16618336	-3.301581703
ENSRNOG00000018320	117053	Rps15a	protein_coding	-0.419607796	7.638254261	-2.650347017	0.015100834	0.156793666	-3.303074126
ENSRNOG00000002341	494338	Trim25	protein_coding	1.035524294	0.409277126	2.41637356	0.025037014	0.176023121	-3.303292529
ENSRNOG00000014041	60347	Cep78	protein_coding	-0.297076227	2.716967096	-2.507248828	0.02061244	0.167827616	-3.304307258
ENSRNOG00000052421	100363520	AABR07012475.2	lincRNA	1.212541585	-1.474768151	2.460038415	0.022810886	0.17189037	-3.305101898
ENSRNOG00000048472	25304	Comp	protein_coding	-2.025729679	-1.893950567	-2.560540107	0.01836964	0.163311989	-3.306086561
ENSRNOG00000013118	84355	Atox1	protein_coding	-0.530158438	5.061308488	-2.625794836	0.01593535	0.157752793	-3.306308064
ENSRNOG00000048898	682937	Wasf3	protein_coding	0.49962754	5.881156444	2.647621601	0.015191391	0.156793666	-3.306414148
ENSRNOG00000006723	315744	Itga11	protein_coding	-0.925658401	1.254760699	-2.43378648	0.024126083	0.174612825	-3.30643657
ENSRNOG00000019895	25490	Nedd8	protein_coding	-0.296455722	6.950869964	-2.650197599	0.015105786	0.156793666	-3.306454086
ENSRNOG00000008415	314910	Nab2	protein_coding	-0.405988833	5.847585014	-2.642582913	0.015360163	0.156793666	-3.307623476
ENSRNOG00000052004	100911462	Txnl4a	protein_coding	-0.338999914	5.546370271	-2.637021957	0.015548484	0.157642834	-3.3089599
ENSRNOG00000018932	290642	Ccdc124	protein_coding	-0.37341945	6.216963543	-2.646151696	0.015240444	0.156793666	-3.310067018
ENSRNOG00000042029	290212	Efs	protein_coding	0.482042066	2.80933499	2.509995549	0.020490837	0.167827616	-3.310551149
ENSRNOG00000014750	680155	Tasor	protein_coding	0.581731311	4.036177551	2.582161331	0.017526756	0.161792252	-3.312609176
ENSRNOG00000019105	315758	Dpp8	protein_coding	0.589278825	6.349083317	2.646559661	0.015226815	0.156793666	-3.31299094
ENSRNOG00000018183	313658	Ubr4	protein_coding	0.341357688	7.345358487	2.645130392	0.015274615	0.156793666	-3.313338365
ENSRNOG00000033942	24409	Grin2a	protein_coding	1.176047501	4.46621248	2.619946532	0.016140452	0.158614152	-3.313785214
ENSRNOG00000018767	291295	Rbm17	protein_coding	-0.278990766	5.820834829	-2.638932468	0.01548354	0.157264595	-3.313999964
ENSRNOG00000024120	295144	Rxfp1	protein_coding	-0.999113619	4.240470367	-2.607470733	0.01658633	0.159655308	-3.315322582
ENSRNOG00000047106	686234	Mtrf1	protein_coding	-0.306760792	4.310076362	-2.589964615	0.017231587	0.161204788	-3.315561305
ENSRNOG00000054493	29536	Rpph1	ribozyme	-0.935466482	0.121022429	-2.401226367	0.0258553	0.177849373	-3.317527794
ENSRNOG00000001582	304127	Bach1	protein_coding	0.91688459	1.006251178	2.424359023	0.024615368	0.175346091	-3.318346754
ENSRNOG00000010186	315970	Cdv3	protein_coding	0.464695513	4.701358355	2.61291449	0.016390364	0.15903926	-3.318382352
ENSRNOG00000011956	291906	Aktip	protein_coding	-0.216006905	6.935427528	-2.643688865	0.015322968	0.156793666	-3.31922916
ENSRNOG00000005130	103693780	LOC103693780	protein_coding	0.484991298	7.004674271	2.642411315	0.015365942	0.156793666	-3.320511316
ENSRNOG00000053943	287367	Cops3	protein_coding	-0.233859426	6.309627344	-2.641922933	0.0153824	0.156857725	-3.320800074
ENSRNOG00000020452	NA	Nsmce4a	protein_coding	-0.316337006	5.073278736	-2.61795055	0.016211019	0.158614152	-3.320834272
ENSRNOG00000017839	292673	Ercc1	protein_coding	-0.384744445	4.95427726	-2.615277669	0.016305974	0.158614152	-3.320915817
ENSRNOG00000017129	690512	Ttll4	protein_coding	0.652180844	1.889813326	2.456824434	0.022968236	0.172132291	-3.321100889
ENSRNOG00000048321	683163	Tnfsf8	protein_coding	-1.806051358	-0.063500795	-2.407108501	0.025534629	0.17697675	-3.32192903
ENSRNOG00000014866	309051	Pign	protein_coding	0.664090172	1.230632915	2.4334154	0.02414517	0.174612825	-3.32196555
ENSRNOG00000018415	291135	Acot13	protein_coding	-0.366159604	4.414939451	-2.590742694	0.017202412	0.161204788	-3.322368708
ENSRNOG00000000536	309659	Mdga1	protein_coding	0.679157964	2.973721857	2.511744828	0.020413744	0.167795042	-3.324653115
ENSRNOG00000017876	192210	Dnajc21	protein_coding	-0.770586665	5.522200904	-2.6314742	0.015738528	0.157651584	-3.325928947
ENSRNOG00000022260	300193	Senp1	protein_coding	0.745035481	0.481661766	2.406918473	0.025544931	0.17697675	-3.326963386
ENSRNOG00000020296	103693430	LOC103693430	protein_coding	-0.455004899	5.97930705	-2.632450019	0.015704942	0.157642834	-3.327864076
ENSRNOG00000047635	679651	Tmem178b	protein_coding	0.575346422	6.80900829	2.638247597	0.015506792	0.157396999	-3.329393018
ENSRNOG00000005890	246303	Serbp1	protein_coding	-0.234375501	7.93718155	-2.634538805	0.015633278	0.157642834	-3.331467984
ENSRNOG00000059406	498256	Ier5	protein_coding	-0.800834125	6.571686891	-2.636873946	0.015553526	0.157642834	-3.331842331
ENSRNOG00000018547	293054	Mrpl46	protein_coding	-0.331368181	4.638645735	-2.595238508	0.01703475	0.160828085	-3.331972356
ENSRNOG00000009281	289831	Commd1	protein_coding	-0.416429158	5.739627189	-2.628276594	0.015849059	0.157651584	-3.33228988
ENSRNOG00000022247	361128	Nr2c2ap	protein_coding	-0.33311534	4.836005465	-2.606122212	0.016635214	0.159897304	-3.332441317
ENSRNOG00000017408	293343	Fam160a2	protein_coding	0.509822441	5.06127097	2.620298997	0.016128021	0.158614152	-3.332498759
ENSRNOG00000023467	690188	Fam168b	protein_coding	0.465779371	7.052966494	2.635166726	0.015611794	0.157642834	-3.334636782
ENSRNOG00000060684	NA	AABR07003186.2	miRNA	-0.886812792	-1.448705841	-2.457540545	0.02293309	0.172132291	-3.335049135
ENSRNOG00000008869	84685	Ppp1r9a	protein_coding	0.683817319	6.196446118	2.634246574	0.015643285	0.157642834	-3.336667768
ENSRNOG00000061240	NA	AABR07070609.1	protein_coding	0.864866875	-0.014987005	2.392584143	0.026333224	0.179096228	-3.336727541
ENSRNOG00000016201	301371	Mrps9	protein_coding	-0.372908663	5.291420994	-2.615629854	0.016293433	0.158614152	-3.336953591
ENSRNOG00000026116	364910	Sall3	protein_coding	0.821270815	1.938895441	2.450484188	0.023281614	0.172857484	-3.337664823
ENSRNOG00000058217	NA	AABR07041418.1	lincRNA	1.402587711	-1.160316717	2.394663073	0.026217514	0.178506169	-3.338572082
ENSRNOG00000015140	499697	Trmt13	protein_coding	-0.317932759	3.034599754	-2.500299887	0.020923103	0.168662543	-3.341444243
ENSRNOG00000016486	60373	Nop58	protein_coding	-0.29300927	5.431912549	-2.61640561	0.01626584	0.158614152	-3.342245203
ENSRNOG00000018520	307148	Nsun6	protein_coding	-0.325246032	2.550183593	-2.481191055	0.02180011	0.170230246	-3.342826128
ENSRNOG00000055307	NA	AABR07058886.1	protein_coding	0.515070973	2.665233056	2.493374897	0.021237046	0.169281124	-3.343321892
ENSRNOG00000042037	688495	Smim7	protein_coding	-0.234847556	5.95809482	-2.627169421	0.015887501	0.157713367	-3.344449452
ENSRNOG00000017392	54250	Fgf2	protein_coding	0.491297519	2.060709775	2.465769861	0.022532776	0.171493599	-3.344783337
ENSRNOG00000016894	679841	Dnd1	protein_coding	-0.830630742	-0.184140315	-2.384099059	0.026810415	0.179971668	-3.345034672
ENSRNOG00000005061	299201	Dlst	protein_coding	-0.217125607	7.210080641	-2.63003557	0.015788167	0.157651584	-3.345282788
ENSRNOG00000039530	362505	Ccl27	protein_coding	-0.553029001	4.874576925	-2.600585894	0.016837334	0.160141755	-3.345483
ENSRNOG00000026962	314824	Osbpl8	protein_coding	0.85797777	4.987197631	2.609140897	0.016525973	0.1593443	-3.345641611
ENSRNOG00000001854	362465	Tmtc1	protein_coding	0.671893264	4.025320272	2.575083349	0.017798598	0.162796698	-3.348679202
ENSRNOG00000016483	192253	Myo16	protein_coding	0.843673683	4.166723121	2.557457039	0.018492888	0.163851881	-3.349168256
ENSRNOG00000057484	NA	AABR07001573.2	protein_coding	1.652338983	-1.685741078	2.444776905	0.023567108	0.173394531	-3.349184276
ENSRNOG00000062084	680491	LOC680491	processed_pseudogene	-0.507673029	1.200469598	-2.400878252	0.025874395	0.177862805	-3.351430627
ENSRNOG00000017346	362291	Myt1	protein_coding	0.662918088	2.122907203	2.440095558	0.023803712	0.174022412	-3.351547844
ENSRNOG00000016272	296570	Edf1	protein_coding	-0.375063687	7.114826645	-2.626918839	0.015896214	0.157713367	-3.352292954
ENSRNOG00000001353	304344	Ap4m1	protein_coding	0.423276826	3.070880213	2.516451792	0.020207647	0.167307588	-3.352811493
ENSRNOG00000062009	NA	AC119762.6	transcribed_processed_pseudogene	-0.353747298	3.257577978	-2.504728686	0.020724604	0.168065634	-3.354100363
ENSRNOG00000054605	302987	Unkl	protein_coding	0.52912269	3.166928864	2.520352055	0.020038349	0.167072986	-3.354189514
ENSRNOG00000001050	27137	Eif2ak1	protein_coding	-0.248134046	6.42592475	-2.625628741	0.015941141	0.157752793	-3.354650809
ENSRNOG00000008620	25631	Smad3	protein_coding	0.556935193	5.283374543	2.607388302	0.016589314	0.159655308	-3.354984867
ENSRNOG00000032929	293733	Incenp	protein_coding	-0.503207131	4.302466683	-2.581063221	0.017568674	0.161997679	-3.355133037
ENSRNOG00000031669	288010	Lpp	protein_coding	1.244164594	-1.521574343	2.411145146	0.025316707	0.176971921	-3.355789635
ENSRNOG00000019766	245709	Exoc8	protein_coding	0.538980659	4.038615279	2.570848432	0.017963137	0.163001186	-3.355873187
ENSRNOG00000051102	NA	AABR07004269.3	processed_pseudogene	-0.428642409	2.172198827	-2.446167822	0.023497231	0.173198868	-3.355889985
ENSRNOG00000031778	81518	Mef2d	protein_coding	0.534931223	5.86698048	2.620930213	0.01610578	0.158614152	-3.358779956
ENSRNOG00000000012	296272	Tcf15	protein_coding	-0.637627818	0.981410897	-2.395307331	0.026181752	0.178450166	-3.359532404
ENSRNOG00000001958	303968	Ift57	protein_coding	-0.341878131	5.83979269	-2.616813084	0.016251364	0.158614152	-3.36004126
ENSRNOG00000012787	367763	Tmem164	protein_coding	0.49988625	5.073964194	2.603122661	0.016744436	0.160036319	-3.360837531
ENSRNOG00000008551	100362830	Rps7	protein_coding	-0.382376478	8.312070653	-2.617571935	0.016224438	0.158614152	-3.362138577
ENSRNOG00000039300	312192	Ahcyl2	protein_coding	0.332879247	6.236796459	2.620713378	0.016113417	0.158614152	-3.363377156
ENSRNOG00000004841	64553	Akap6	protein_coding	0.671683914	7.142654398	2.619115145	0.01616981	0.158614152	-3.364803408
ENSRNOG00000021966	498576	Il17rd	protein_coding	1.009141336	-0.737812964	2.372405141	0.027481206	0.181429828	-3.36540802
ENSRNOG00000017729	291539	Psmg2	protein_coding	-0.35258846	3.466066104	-2.521022037	0.020009401	0.167004867	-3.366123992
ENSRNOG00000052017	29475	Dio3	pseudogene	1.432092574	-0.287383211	2.372992346	0.027447155	0.181348957	-3.366484447
ENSRNOG00000004563	287275	Sec24a	protein_coding	0.667063478	2.691075344	2.482256388	0.021750326	0.170202652	-3.366546107
ENSRNOG00000001609	304007	Cep97	protein_coding	0.354652761	2.807489492	2.479591606	0.021875054	0.170449265	-3.367566597
ENSRNOG00000053402	65187	Gabrq	protein_coding	1.310186945	-2.0111345	2.399953198	0.025925199	0.177899802	-3.369291309
ENSRNOG00000015158	316457	Pikfyve	protein_coding	0.334826635	6.154735542	2.61731069	0.016233703	0.158614152	-3.370214937
ENSRNOG00000040303	103692531	Cebpzos	protein_coding	-0.430837435	3.714237499	-2.524354723	0.019865988	0.166779055	-3.370383006
ENSRNOG00000029939	364837	Gypc	protein_coding	-0.592908092	3.579287176	-2.541891738	0.019127064	0.164981583	-3.370468739
ENSRNOG00000010912	297459	Mrps25	protein_coding	-0.327548086	5.339957718	-2.600049341	0.016857045	0.16023032	-3.370510842
ENSRNOG00000010732	290284	RGD1561590	protein_coding	-0.269309719	5.027814297	-2.59009366	0.017226745	0.161204788	-3.370684825
ENSRNOG00000001288	498153	Gpr146	protein_coding	0.47835869	2.395626812	2.456917772	0.022963653	0.172132291	-3.370797132
ENSRNOG00000018659	78965	Csf1	protein_coding	0.6748582	2.851409444	2.475928434	0.022047602	0.170598977	-3.371000268
ENSRNOG00000011925	315829	Fam83b	protein_coding	0.637094239	-0.774814063	2.37052723	0.027590364	0.181594332	-3.371373262
ENSRNOG00000046585	100359642	AABR07054370.1	protein_coding	-0.286546151	5.92698698	-2.612392767	0.01640905	0.159113053	-3.37231725
ENSRNOG00000049083	619581	Nicn1	protein_coding	-0.272183243	6.285145305	-2.61575424	0.016289006	0.158614152	-3.372984058
ENSRNOG00000047185	NA	Eif3i	protein_coding	-0.296218781	5.480197165	-2.603218593	0.016740933	0.160036319	-3.373843428
ENSRNOG00000029184	NA	AABR07033882.1	protein_coding	1.036085935	3.28544856	2.508817758	0.020542898	0.167827616	-3.37405085
ENSRNOG00000010106	366333	Faxc	protein_coding	0.665901473	2.32891221	2.470849027	0.022288963	0.171214284	-3.374544907
ENSRNOG00000025034	362671	RGD1304567	protein_coding	-0.309673087	4.371494736	-2.561954795	0.018313346	0.163221805	-3.376421485
ENSRNOG00000055308	NA	AABR07067310.1	lincRNA	-0.883478994	0.171337254	-2.365035973	0.027911864	0.182509342	-3.37707222
ENSRNOG00000025167	293042	Sema4b	protein_coding	0.416502796	3.565996617	2.522407613	0.019949659	0.167004867	-3.377798562
ENSRNOG00000005360	287380	Dhrs7b	protein_coding	-0.272446991	4.608959993	-2.5713196	0.01794476	0.163001186	-3.37963329
ENSRNOG00000004736	304887	Ralgps2	protein_coding	0.587174643	3.137004478	2.50629983	0.02065461	0.167827616	-3.379723508
ENSRNOG00000004417	497983	Fam117a	protein_coding	0.560982918	1.219558269	2.384951066	0.02676214	0.179971668	-3.381528036
ENSRNOG00000059764	81781	Snrpn	protein_coding	-0.396349989	9.82532194	-2.592188277	0.017148334	0.161204788	-3.381985453
ENSRNOG00000030862	297797	Atp6v1h	protein_coding	-0.310370928	7.459502565	-2.61018736	0.016488261	0.1593443	-3.382629182
ENSRNOG00000014550	310358	Plcxd3	protein_coding	1.169877289	2.834158375	2.477751054	0.021961592	0.170598977	-3.382967768
ENSRNOG00000053553	NA	AABR07059168.1	protein_coding	0.593900653	0.523791774	2.373730384	0.027404414	0.181279177	-3.38299897
ENSRNOG00000012333	306617	Kbtbd11	protein_coding	0.489851185	5.276345595	2.599717326	0.016869253	0.160247502	-3.384600756
ENSRNOG00000007926	29568	Map2k5	protein_coding	-0.24086265	5.123596996	-2.590209339	0.017222406	0.161204788	-3.384859652
ENSRNOG00000010727	689226	Ube2r2	protein_coding	-0.245441089	6.867498836	-2.610156571	0.01648937	0.1593443	-3.386147572
ENSRNOG00000013581	56819	Extl3	protein_coding	0.791052159	4.73079591	2.583704715	0.017468001	0.161792252	-3.386302353
ENSRNOG00000050699	100526628	Mir3542	miRNA	-0.37660044	2.075942729	-2.432613575	0.02418646	0.174714009	-3.386379492
ENSRNOG00000056189	NA	AABR07044364.2	antisense	-0.351889117	3.696113	-2.517996436	0.020140439	0.167307588	-3.386976597
ENSRNOG00000003266	100361655	LOC100361655	protein_coding	-0.67074332	3.909470211	-2.532386209	0.01952432	0.16618336	-3.38711621
ENSRNOG00000001104	304298	Foxk1	protein_coding	0.637120343	4.060246732	2.560836639	0.018357827	0.163311989	-3.387545018
ENSRNOG00000023021	315959	Msl2	protein_coding	0.383357477	4.312146561	2.561891964	0.018315842	0.163221805	-3.387547786
ENSRNOG00000004904	288778	Pa2g4	protein_coding	-0.203684595	6.509953865	-2.607625183	0.016580739	0.159655308	-3.39031583
ENSRNOG00000021224	362216	Mrps26	protein_coding	-0.387615581	5.268505312	-2.587267765	0.017333066	0.161561051	-3.39058264
ENSRNOG00000009378	64302	Rpl4	protein_coding	-0.310234276	8.853485839	-2.599241629	0.016886758	0.160314955	-3.391950861
ENSRNOG00000008566	297799	Mrpl15	protein_coding	-0.238377063	5.866530081	-2.600687894	0.016833589	0.160141755	-3.392392847
ENSRNOG00000023344	498523	Rpl23a	protein_coding	-0.398686497	7.848251737	-2.604364316	0.016699142	0.160036319	-3.392648009
ENSRNOG00000016952	690848	Uqcr11	protein_coding	-0.447983696	7.929765443	-2.603637268	0.01672565	0.160036319	-3.392659367
ENSRNOG00000023152	691426	Tmem201	protein_coding	0.335356887	3.948986952	2.541089907	0.019160279	0.165112738	-3.392767767
ENSRNOG00000026109	60421	Prmt1	protein_coding	-0.276035405	6.019409266	-2.60249903	0.016767229	0.160036319	-3.393472819
ENSRNOG00000002899	360540	Akap10	protein_coding	0.477020925	3.825139459	2.536558442	0.01934901	0.165823868	-3.394621326
ENSRNOG00000015735	311631	Zswim1	protein_coding	0.267783776	3.393767341	2.507390348	0.020606158	0.167827616	-3.394759182
ENSRNOG00000006807	24190	Aldob	protein_coding	-1.182113188	-1.679442549	-2.421032505	0.024790205	0.175626635	-3.39491411
ENSRNOG00000012923	311591	Rprd1b	protein_coding	0.26408769	4.405553168	2.55560771	0.018567189	0.164038556	-3.395207863
ENSRNOG00000007437	296953	Irf5	protein_coding	-0.329501618	4.672395426	-2.56640334	0.018137379	0.163095908	-3.395650296
ENSRNOG00000048831	503306	Sowahc	protein_coding	0.40202734	2.740610013	2.461820725	0.022724061	0.171800646	-3.396563868
ENSRNOG00000055499	79219	Grid1	protein_coding	0.377926286	4.596554025	2.568412253	0.018058436	0.163095908	-3.398010792
ENSRNOG00000019079	301246	Polr1c	protein_coding	-0.254312535	4.675622627	-2.564020985	0.018231417	0.163216593	-3.398336602
ENSRNOG00000041554	102465144	Mir1306	miRNA	0.745276933	-0.021819971	2.348407224	0.028906691	0.185310948	-3.399399011
ENSRNOG00000010676	303518	Smarce1	protein_coding	-0.228673727	6.41606766	-2.602145371	0.016780168	0.160036319	-3.400034139
ENSRNOG00000019840	290230	Mdp1	protein_coding	-0.382145712	4.626302933	-2.564678025	0.018205436	0.163181712	-3.400390594
ENSRNOG00000049130	NA	AABR07017259.1	miRNA	1.028242305	-1.572635801	2.366595663	0.027820197	0.182266005	-3.401605914
ENSRNOG00000008759	298518	Csf3r	protein_coding	0.443968215	1.120990172	2.374871494	0.02733845	0.181252513	-3.401916775
ENSRNOG00000015226	295319	Man1a2	protein_coding	0.52329271	5.43846718	2.591840704	0.017161322	0.161204788	-3.401949191
ENSRNOG00000001730	619382	Acap2	protein_coding	0.626355131	4.371440521	2.558490159	0.018451502	0.163673429	-3.402104273
ENSRNOG00000033568	302983	Mapk8ip3	protein_coding	0.507377512	7.986528318	2.596706305	0.016980346	0.160708336	-3.403123644
ENSRNOG00000014259	298506	Mycl	protein_coding	0.361706527	3.246976748	2.491016678	0.021344957	0.169420875	-3.403567315
ENSRNOG00000009300	103690017	LOC103690017	protein_coding	0.561965895	0.231123854	2.352111006	0.028682315	0.184679107	-3.404206454
ENSRNOG00000000938	84509	Ran	protein_coding	-0.205487365	7.605184519	-2.59879181	0.016903327	0.160373439	-3.404649663
ENSRNOG00000021132	293700	Trmt112	protein_coding	-0.409115238	5.226693148	-2.577961724	0.017687574	0.162362216	-3.407248071
ENSRNOG00000042419	364224	Acyp2	protein_coding	-0.350934265	5.17402715	-2.576343883	0.017749897	0.162791908	-3.407528158
ENSRNOG00000015852	306400	Arhgap35	protein_coding	0.302336289	7.667430409	2.595813911	0.017013403	0.160725027	-3.408251687
ENSRNOG00000013763	290823	Erlin2	protein_coding	0.323961241	4.966535281	2.573664584	0.017853563	0.163000086	-3.410375311
ENSRNOG00000019730	65038	Inppl1	protein_coding	0.462416297	4.245424368	2.546323005	0.018944474	0.164981583	-3.410615218
ENSRNOG00000001278	360810	Gpn3	protein_coding	-0.369164112	4.583426131	-2.552239563	0.018703231	0.164298393	-3.410923224
ENSRNOG00000011137	289052	Zbtb41	protein_coding	0.727060864	2.524183266	2.453564104	0.023128889	0.172619525	-3.411791256
ENSRNOG00000059964	NA	AABR07061825.2	pseudogene	-0.467074261	2.829971362	-2.452200779	0.023196377	0.172857484	-3.41182619
ENSRNOG00000033100	NA	AABR07054189.1	processed_pseudogene	-0.48889785	2.523724717	-2.427126253	0.024470801	0.17517952	-3.412015445
ENSRNOG00000018011	361269	Tasor2	protein_coding	0.461336357	3.964832341	2.527981655	0.019711006	0.16618336	-3.412016632
ENSRNOG00000005123	NA	Emc2	protein_coding	-0.23912545	5.603865679	-2.586849922	0.017348839	0.161561051	-3.412070014
ENSRNOG00000038970	363460	AABR07037410.1	processed_transcript	0.662641963	2.391664035	2.443971686	0.023607649	0.173394531	-3.41339502
ENSRNOG00000011439	59075	Grk5	protein_coding	0.436941113	3.691991717	2.517512899	0.020161455	0.167307588	-3.413695587
ENSRNOG00000048275	293613	RGD1309350	protein_coding	-1.523691121	-1.909437787	-2.388242936	0.026576376	0.179364346	-3.414650008
ENSRNOG00000027540	365903	Fam102b	protein_coding	0.853669828	2.379190004	2.433362952	0.024147869	0.174612825	-3.414932544
ENSRNOG00000013290	361625	Nrip3	protein_coding	-0.593623975	7.481278332	-2.593381121	0.017103831	0.161085465	-3.41498452
ENSRNOG00000027447	311030	Stam2	protein_coding	0.58315019	3.182537545	2.485023987	0.021621489	0.170008805	-3.415420276
ENSRNOG00000021589	302396	Nexmif	protein_coding	0.551755146	4.774136972	2.569140237	0.018029909	0.16303101	-3.41550602
ENSRNOG00000056474	NA	AC096239.2	pseudogene	0.360941389	2.743033545	2.455663812	0.023025307	0.172387718	-3.416602903
ENSRNOG00000009253	315510	Igsf9b	protein_coding	0.943411124	1.885678004	2.423575608	0.02465644	0.175395395	-3.416789371
ENSRNOG00000009403	499807	Dcaf17	protein_coding	0.869068187	0.591545999	2.361584526	0.028115708	0.183096594	-3.418768532
ENSRNOG00000001596	114630	Atp5mc3	protein_coding	-0.364606662	7.914236059	-2.590448074	0.017213454	0.161204788	-3.419111987
ENSRNOG00000049235	688311	Arl16	protein_coding	-0.306589271	5.093067632	-2.568492423	0.018055293	0.163095908	-3.419342118
ENSRNOG00000007845	287608	Supt4h1	protein_coding	-0.328730827	5.270180901	-2.572968282	0.017880597	0.163000086	-3.419519604
ENSRNOG00000012692	308201	Riok2	protein_coding	-0.253167472	4.169284024	-2.528686931	0.019681001	0.16618336	-3.419612834
ENSRNOG00000023850	300521	Tbrg1	protein_coding	-0.259697534	4.10052292	-2.528338579	0.019695816	0.16618336	-3.420342997
ENSRNOG00000028227	306254	Pbrm1	protein_coding	0.512217461	4.87388172	2.567568349	0.018091559	0.163095908	-3.420488491
ENSRNOG00000052357	25446	Fosl2	protein_coding	1.145563915	1.849971301	2.382967548	0.026874653	0.179971668	-3.420890203
ENSRNOG00000011714	360547	Sat2	protein_coding	-0.419945247	4.554778477	-2.545404856	0.018982171	0.164981583	-3.421458139
ENSRNOG00000060615	303188	Rai1	protein_coding	0.321760341	5.896629054	2.588344548	0.01729248	0.161501283	-3.421751986
ENSRNOG00000012363	305835	Peli2	protein_coding	0.549329284	2.759472343	2.448655481	0.023372738	0.172857484	-3.422384117
ENSRNOG00000004937	314942	AABR07057765.1	processed_transcript	0.508293263	4.406567361	2.542853239	0.019087305	0.164981583	-3.422511036
ENSRNOG00000025296	311846	Lrrc8a	protein_coding	0.39277461	5.537447433	2.582792802	0.017502694	0.161792252	-3.422527455
ENSRNOG00000037508	360826	Hscb	protein_coding	-0.383626989	3.201465683	-2.469417769	0.022357417	0.171493599	-3.423170754
ENSRNOG00000014901	171129	Uggt1	protein_coding	0.285761705	6.173643703	2.589995713	0.01723042	0.161204788	-3.423220201
ENSRNOG00000004473	83516	Ppargc1a	protein_coding	0.683376767	3.780803878	2.524186461	0.019873205	0.166779055	-3.423280998
ENSRNOG00000025539	309243	Vps13a	protein_coding	1.012444956	3.533289328	2.516507446	0.020205222	0.167307588	-3.423519195
ENSRNOG00000028014	288256	Cryzl1	protein_coding	-0.261739162	6.022425672	-2.587057304	0.017341009	0.161561051	-3.425144697
ENSRNOG00000008728	314401	Unc79	protein_coding	0.431654655	5.31131678	2.577833454	0.017692508	0.162362216	-3.425176298
ENSRNOG00000007420	24448	Hrh1	protein_coding	0.514777297	1.761286751	2.401636778	0.025832805	0.177849373	-3.426047989
ENSRNOG00000024414	103690122	Ate1	protein_coding	0.560268131	3.339934955	2.497888455	0.021031929	0.168941797	-3.426064231
ENSRNOG00000018117	293655	Ndufv1	protein_coding	-0.289593608	7.633872241	-2.587341292	0.017330291	0.161561051	-3.426930042
ENSRNOG00000016530	171456	Nsa2	protein_coding	-0.335348794	6.071793903	-2.585224514	0.017410325	0.161792252	-3.427235546
ENSRNOG00000004749	58976	Slc30a1	protein_coding	0.296936933	4.498767279	2.544453971	0.019021287	0.164981583	-3.427763755
ENSRNOG00000011104	100360057	LOC100360057	protein_coding	-0.405388226	5.76126329	-2.579266168	0.017637474	0.162362216	-3.42796985
ENSRNOG00000004426	100912032	Rps27a	protein_coding	-0.437496691	7.782746654	-2.586447613	0.017364038	0.161561051	-3.428562763
ENSRNOG00000015285	83469	Lrp4	protein_coding	0.552188938	5.343399057	2.57558772	0.017779096	0.162796698	-3.428971242
ENSRNOG00000000500	294297	Scube3	protein_coding	0.950799012	-0.827142657	2.336755125	0.029623197	0.186021236	-3.429979526
ENSRNOG00000059876	313208	Fsd1l	protein_coding	0.842717631	2.246476457	2.435922711	0.024016477	0.174487566	-3.430886267
ENSRNOG00000003243	303312	Wdr81	protein_coding	0.304424614	4.245388557	2.536650018	0.019345179	0.165823868	-3.430919038
ENSRNOG00000020751	287726	Rdm1	protein_coding	-0.563113823	1.42758869	-2.359536127	0.028237337	0.183269122	-3.431231618
ENSRNOG00000062168	NA	AC119762.8	lincRNA	-0.543523101	0.219727049	-2.326882349	0.030243079	0.18727897	-3.432090925
ENSRNOG00000039476	498843	Pcdhb2	protein_coding	0.721564754	-0.011384059	2.332242371	0.02990507	0.186435171	-3.432381927
ENSRNOG00000014765	58857	Vapa	protein_coding	-0.228875426	7.81326922	-2.583358087	0.017481181	0.161792252	-3.433603409
ENSRNOG00000002265	24247	Casr	protein_coding	-0.805991044	-0.204539162	-2.325084038	0.03035727	0.18782481	-3.433874083
ENSRNOG00000008966	312907	Slco5a1	protein_coding	1.167291678	-1.067597612	2.346973956	0.028993954	0.185435816	-3.433936851
ENSRNOG00000013963	25205	Il6st	protein_coding	0.672185846	4.988927378	2.561534499	0.018330054	0.163254026	-3.435344222
ENSRNOG00000003643	317546	Tab3	protein_coding	0.761567361	2.08246821	2.417083257	0.024999271	0.175996732	-3.435500669
ENSRNOG00000047563	NA	Mrpl39	protein_coding	-0.307604765	3.852958974	-2.501406353	0.020873345	0.168385603	-3.43643443
ENSRNOG00000057945	691105	Fancg	protein_coding	0.446898159	0.608922301	2.343598129	0.029200448	0.185435816	-3.436716084
ENSRNOG00000016534	NA	Fam171a1	protein_coding	0.472966505	5.191481647	2.566715123	0.018125106	0.163095908	-3.436777115
ENSRNOG00000051179	681059	Vps25	protein_coding	-0.327744602	5.630283135	-2.573204825	0.017871408	0.163000086	-3.438517529
ENSRNOG00000036894	287661	Cisd3	protein_coding	-0.378196589	3.889623791	-2.502788552	0.020811343	0.168184384	-3.439836416
ENSRNOG00000027193	NA	AABR07051376.1	protein_coding	0.665314587	3.819822791	2.51901216	0.020096359	0.167285089	-3.440111918
ENSRNOG00000055257	113922	Selenof	protein_coding	-0.297448672	7.827363318	-2.579601884	0.017624602	0.162362216	-3.440773406
ENSRNOG00000015128	308384	Sae1	protein_coding	-0.217320867	6.529319091	-2.58228305	0.017522116	0.161792252	-3.4410126
ENSRNOG00000018082	117267	Slc26a2	protein_coding	0.575477837	0.324283023	2.328209217	0.030159079	0.18727897	-3.443039255
ENSRNOG00000039265	689623	Psmg4	protein_coding	-0.477377384	3.168649115	-2.448653509	0.023372837	0.172857484	-3.443821069
ENSRNOG00000011200	81508	Bhmt	protein_coding	-1.755270027	1.685222746	-2.388850244	0.026542236	0.179331792	-3.444274877
ENSRNOG00000048509	363332	Ubxn6	protein_coding	-0.272349147	5.708724402	-2.572484741	0.017899393	0.163000086	-3.444357052
ENSRNOG00000001171	304542	Coq5	protein_coding	-0.293734087	4.716734197	-2.542490994	0.019102275	0.164981583	-3.445475537
ENSRNOG00000022234	295224	mrpl24	protein_coding	-0.275148991	4.994743821	-2.553302079	0.018660214	0.16420136	-3.445479866
ENSRNOG00000017939	84030	Chn1	protein_coding	-0.543794628	10.55230104	-2.54900704	0.018834675	0.164981583	-3.445797616
ENSRNOG00000007896	314996	Klhl38	protein_coding	1.048923629	-0.866629276	2.32020965	0.030668789	0.188339855	-3.446273431
ENSRNOG00000001069	363854	Elavl1	protein_coding	0.294314001	4.619284063	2.540018707	0.019204737	0.165310942	-3.446349683
ENSRNOG00000004608	679907	Pam16	protein_coding	-0.417654109	5.231715686	-2.555835877	0.018558006	0.164038556	-3.446475651
ENSRNOG00000010363	360594	Mrps23	protein_coding	-0.286870832	4.661365544	-2.535162672	0.019407493	0.166067514	-3.447583495
ENSRNOG00000007701	305714	Thoc7	protein_coding	-0.375956423	5.520671519	-2.563863942	0.018237632	0.163216593	-3.448363339
ENSRNOG00000054626	65136	Rps8	protein_coding	-0.377757116	8.054018896	-2.574797627	0.017809654	0.162796698	-3.449035483
ENSRNOG00000011007	303689	Ube2o	protein_coding	0.427164256	6.666147696	2.578045492	0.017684353	0.162362216	-3.449223294
ENSRNOG00000060687	85267	Slc24a3	protein_coding	0.763916777	5.503246357	2.571348446	0.017943636	0.163001186	-3.44942772
ENSRNOG00000004246	303260	Spag7	protein_coding	-0.29092617	5.725320515	-2.569312827	0.018023152	0.16303101	-3.450235122
ENSRNOG00000003756	302540	Lancl3	protein_coding	0.993757546	-0.011194818	2.321283181	0.030599928	0.188176212	-3.450320842
ENSRNOG00000017434	29582	Mgat3	protein_coding	0.598696051	5.593398791	2.571684585	0.017930537	0.163001186	-3.450967567
ENSRNOG00000016553	313653	Vwa5b1	protein_coding	1.178112194	1.575562553	2.376104445	0.027267343	0.181014744	-3.453478129
ENSRNOG00000000155	361073	Cog3	protein_coding	0.355445329	3.904575788	2.505537634	0.020688538	0.167873572	-3.454149942
ENSRNOG00000061899	102547219	Mosmo	protein_coding	0.503124316	2.357240174	2.416785266	0.025015112	0.175996732	-3.454678604
ENSRNOG00000016379	29439	Jtb	protein_coding	-0.255903377	5.328989054	-2.558074492	0.018468143	0.163726782	-3.4547152
ENSRNOG00000015894	499337	Dock8	protein_coding	0.611384305	2.061656915	2.390846965	0.026430275	0.179320862	-3.455162094
ENSRNOG00000049075	140868	Fabp5	protein_coding	-0.286674057	5.962091508	-2.570109385	0.017991997	0.16303101	-3.45531167
ENSRNOG00000045960	NA	AC103179.1	protein_coding	0.718684066	1.20246467	2.358695412	0.028287398	0.183437311	-3.455427976
ENSRNOG00000012207	316313	Dst	protein_coding	0.315236602	8.718598616	2.565456638	0.018174693	0.163095908	-3.4561093
ENSRNOG00000004629	299104	Fkbp3	protein_coding	-0.404315951	7.511483324	-2.572572788	0.017895969	0.163000086	-3.457619666
ENSRNOG00000054795	NA	AABR07041096.1	lincRNA	-0.649498339	1.93363499	-2.373771087	0.027402058	0.181279177	-3.458969265
ENSRNOG00000010903	304825	Crb1	protein_coding	1.061208335	-0.602023045	2.308286477	0.031443246	0.189982623	-3.459212134
ENSRNOG00000002443	287299	Mfap3	protein_coding	0.369892662	3.292592052	2.463941779	0.022621135	0.171493599	-3.459802038
ENSRNOG00000023216	500528	Ccdc17	protein_coding	0.385492107	1.181553876	2.348109986	0.028924768	0.185310948	-3.45989353
ENSRNOG00000059834	300719	Cib2	protein_coding	-0.333015744	4.975021561	-2.546468577	0.018938503	0.164981583	-3.460278709
ENSRNOG00000019990	306348	Rex1bd	protein_coding	-0.418955904	4.79406342	-2.537207091	0.019321888	0.165823868	-3.460679569
ENSRNOG00000025310	288564	Pop7	protein_coding	-0.306340307	4.313102964	-2.515087503	0.020267182	0.167514334	-3.460938441
ENSRNOG00000023271	287979	Parl	protein_coding	-0.30228795	4.703651483	-2.533925808	0.019459456	0.16618336	-3.461483859
ENSRNOG00000004741	81767	Rpl19	protein_coding	-0.378440356	8.443552177	-2.566480002	0.018134361	0.163095908	-3.461589335
ENSRNOG00000034230	680665	Fcrl1	protein_coding	-1.583232338	-2.06622758	-2.344939926	0.02911821	0.185435816	-3.462050733
ENSRNOG00000051221	315728	AABR07070310.1	processed_transcript	1.626433488	-0.383768979	2.306217522	0.031579453	0.190104529	-3.46307365
ENSRNOG00000009823	287429	Naa38	protein_coding	-0.439873213	5.816987169	-2.563098703	0.018267945	0.163221805	-3.463537526
ENSRNOG00000033970	299261	Moap1	protein_coding	-0.279391523	6.707509888	-2.570858877	0.017962729	0.163001186	-3.463664815
ENSRNOG00000007267	266713	Mnat1	protein_coding	-0.284409447	4.587148747	-2.529138681	0.019661805	0.16618336	-3.464016465
ENSRNOG00000052508	NA	AABR07061333.1	protein_coding	-0.47767099	0.820651831	-2.327048483	0.03023255	0.18727897	-3.464623813
ENSRNOG00000011424	290789	Cldn23	protein_coding	0.811669855	-1.160039301	2.312714558	0.031153547	0.189334511	-3.46489658
ENSRNOG00000008125	502919	Igbp1b	protein_coding	0.741076682	0.227107443	2.308991107	0.031396982	0.189934442	-3.466319582
ENSRNOG00000000763	24747	RT1-M3-1	protein_coding	-0.323357714	3.77830889	-2.481850482	0.021769282	0.170230246	-3.466469017
ENSRNOG00000005515	287556	Rhbdl3	protein_coding	0.555805734	4.337093014	2.514137812	0.020308721	0.167514334	-3.466568835
ENSRNOG00000014852	308283	Fbxo30	protein_coding	0.506760252	2.960671716	2.429451376	0.024349941	0.17517952	-3.4667049
ENSRNOG00000011945	308666	Cyfip1	protein_coding	0.251218567	5.956398044	2.564930839	0.018195449	0.163181712	-3.467052007
ENSRNOG00000011009	498902	Cmtm4	protein_coding	1.183759356	3.009156812	2.470811645	0.022290748	0.171214284	-3.467569959
ENSRNOG00000003787	498385	Lcorl	protein_coding	0.880810741	0.751864482	2.332148839	0.029910939	0.186435171	-3.468024225
ENSRNOG00000016327	293829	Mcee	protein_coding	-0.399299285	4.42054988	-2.512227402	0.020392524	0.167756546	-3.46845817
ENSRNOG00000004912	296456	Itgav	protein_coding	0.76588801	5.05869341	2.550695047	0.018765928	0.164661397	-3.468494621
ENSRNOG00000049965	100910275	LOC100910275	protein_coding	0.952608102	-0.277376614	2.305380115	0.031634736	0.190104529	-3.468673579
ENSRNOG00000056358	679584	Ccdc27	protein_coding	-0.906255759	-1.350731712	-2.317917018	0.030816326	0.188773609	-3.468758417
ENSRNOG00000018860	100910751	Mtg1	protein_coding	-0.262337833	3.758801438	-2.481435711	0.021788668	0.170230246	-3.469350894
ENSRNOG00000049695	691644	Myh4	protein_coding	-0.686554742	2.37738975	-2.389179323	0.026523753	0.179331792	-3.46958685
ENSRNOG00000055572	25179	Idh3g	protein_coding	-0.259992041	7.041972828	-2.567514539	0.018093673	0.163095908	-3.469669504
ENSRNOG00000054364	NA	U6	snRNA	-0.63489874	-0.94453529	-2.312604564	0.031160713	0.189334511	-3.470196673
ENSRNOG00000028892	501795	Prr36	protein_coding	0.578912515	4.779303115	2.542140113	0.019116786	0.164981583	-3.470288459
ENSRNOG00000014322	313672	Kazn	protein_coding	0.443275079	4.631208479	2.529693376	0.019638257	0.16618336	-3.472046182
ENSRNOG00000046276	24583	Myh3	protein_coding	-1.275301865	0.99526824	-2.335122681	0.029724878	0.186038871	-3.472050281
ENSRNOG00000002227	64030	Kit	protein_coding	0.40601765	5.253026345	2.547302791	0.018904323	0.164981583	-3.472156817
ENSRNOG00000031997	310982	Ttll7	protein_coding	0.572621714	6.707240645	2.565732782	0.018163802	0.163095908	-3.47256049
ENSRNOG00000016047	362587	Macf1	protein_coding	0.307834985	7.980010904	2.562149158	0.018305624	0.163221805	-3.472901762
ENSRNOG00000008309	296883	Rpa3	protein_coding	-0.436961915	2.923844763	-2.423019197	0.024685649	0.175522143	-3.47316003
ENSRNOG00000032232	687679	Snrpg	protein_coding	-0.465627143	2.03128063	-2.37186019	0.027512841	0.181429828	-3.473304701
ENSRNOG00000054391	113938	Snurf	protein_coding	-0.386511292	9.843310711	-2.544941955	0.019001203	0.164981583	-3.473956935
ENSRNOG00000000885	100362819		protein_coding	0.599148559	4.238888532	2.51101281	0.020445972	0.1678164	-3.474293829
ENSRNOG00000047628	171137	Khsrp	protein_coding	0.301714452	5.508731017	2.55466647	0.018605112	0.16420136	-3.476006936
ENSRNOG00000013265	81810	Tgfbr2	protein_coding	0.640836178	2.660250318	2.425707646	0.024544814	0.17517952	-3.476325034
ENSRNOG00000005043	360949	Cpeb2	protein_coding	0.635704952	3.471929174	2.479064229	0.021899817	0.170449265	-3.476603312
ENSRNOG00000013412	81646	Creb1	protein_coding	0.675443334	1.864150225	2.378651229	0.027121006	0.180354105	-3.476948791
ENSRNOG00000048644	NA	AC115371.1	protein_coding	-0.826306261	-0.615107096	-2.300151256	0.031981951	0.191006516	-3.477045455
ENSRNOG00000005689	299810	Yeats4	protein_coding	-0.286578248	4.910198443	-2.53084509	0.019589451	0.16618336	-3.477726653
ENSRNOG00000051880	NA	AABR07021996.1	lincRNA	-0.54530915	1.285266936	-2.327625521	0.030196005	0.18727897	-3.478332739
ENSRNOG00000039463	NA	Pcdhga1	protein_coding	1.262801998	-2.035843957	2.340196251	0.029409909	0.185868696	-3.478865261
ENSRNOG00000007883	64464	Timm10	protein_coding	-0.390560043	4.868218118	-2.530223941	0.019615759	0.16618336	-3.479029089
ENSRNOG00000003198	360459	Bmerb1	protein_coding	-0.35431947	8.203362444	-2.556561234	0.018528844	0.164038556	-3.481588888
ENSRNOG00000048648	NA	AC142187.2	miRNA	0.623074679	-0.032391744	2.297832636	0.032137035	0.191538839	-3.481841726
ENSRNOG00000008475	84597	Fut9	protein_coding	0.916757255	2.404861872	2.416829136	0.025012779	0.175996732	-3.482349726
ENSRNOG00000026315	363493	Taf7l	protein_coding	-0.931566022	-1.216625114	-2.295980185	0.032261436	0.191679394	-3.483143881
ENSRNOG00000019723	100910990	LOC100910990	protein_coding	1.032514841	-0.67809977	2.291636297	0.032554885	0.192070198	-3.483640694
ENSRNOG00000056009	312502	Rab11fip5	protein_coding	0.717622172	5.471128522	2.552497992	0.01869276	0.164298393	-3.485226834
ENSRNOG00000001043	100362764	Ddx55	protein_coding	-0.241891459	3.831404585	-2.480607584	0.021827421	0.170287042	-3.487010246
ENSRNOG00000016490	292279	Nox3	protein_coding	-1.049330235	-0.386217994	-2.289955075	0.032669117	0.192070198	-3.487146533
ENSRNOG00000011455	315439	Slc36a4	protein_coding	0.791011143	4.00239668	2.509013349	0.020534244	0.167827616	-3.4873283
ENSRNOG00000019353	117184	Ctrl	protein_coding	-0.781892375	0.676231789	-2.297129625	0.032184194	0.191538839	-3.487393272
ENSRNOG00000017227	361613	Ppme1	protein_coding	-0.468083532	7.944565094	-2.553918867	0.018635286	0.16420136	-3.48841505
ENSRNOG00000010378	297386	Slc4a5	protein_coding	2.118208422	-1.236817954	2.289907168	0.032672377	0.192070198	-3.49024931
ENSRNOG00000061781	NA	AABR07070872.1	lincRNA	0.943900246	-1.214341647	2.303602087	0.031752412	0.190514475	-3.490268675
ENSRNOG00000021237	499891	RGD1565616	protein_coding	0.52849236	5.595521049	2.549262565	0.018824253	0.164981583	-3.490965095
ENSRNOG00000007127	362142	Bbs5	protein_coding	-0.33282193	3.852513775	-2.472671461	0.022202083	0.171169773	-3.491267207
ENSRNOG00000031593	288909	Nanos3	protein_coding	-1.233947048	-1.281765966	-2.315183617	0.030993082	0.189050438	-3.491465049
[truncated: 13,410 more rows]
