# Supplementary material for: Social interaction following prepubertal stress alters prefrontal gene expression associated with cell signalling and oligodendrocytes
Source: Transl Psychiatry. 2022 Dec 16;12:516. doi: 10.1038/s41398-022-02280-7 (PMC9758144; doi:10.1038/s41398-022-02280-7)
Supplement: Supplementary file 2 — Supplementary Table 2 [file 41398_2022_2280_MOESM2_ESM.csv]

Gene expression changes at the 'Direct' time point between Con and PPS
ensembl gene identification	entrezgene identification	gene identificaiton	gene biotype	logFC	Average expression	t value	P value	adjusted P value	B value
ENSRNOG00000003887	305417	Lgi2	protein_coding	-1.762591871	6.391521271	-7.575775934	2.18E-07	0.002301872	7.211607749
ENSRNOG00000017975	308857	Dnajb13	protein_coding	1.867486126	3.049313795	7.399141628	3.13E-07	0.002301872	6.874235423
ENSRNOG00000016573	252900	Dgat2	protein_coding	-0.791972013	5.195573496	-6.89839425	8.93E-07	0.002301872	5.832363951
ENSRNOG00000003494	140592	Ppfia4	protein_coding	-1.312782997	5.309602123	-6.873473064	9.42E-07	0.002301872	5.783002282
ENSRNOG00000018631	291354	Enkur	protein_coding	1.433591919	3.740075465	6.824288033	1.05E-06	0.002301872	5.744410686
ENSRNOG00000015863	300458	Npsr1	protein_coding	-3.266703983	-0.015883859	-7.05562302	6.40E-07	0.002301872	5.60920096
ENSRNOG00000058111	170921	Itga2	protein_coding	-4.39270626	-3.270153059	-6.991769616	7.33E-07	0.002301872	4.066433138
ENSRNOG00000006867	362733	Etv1	protein_coding	1.015010327	6.830264608	6.616784785	1.63E-06	0.002802657	5.205207085
ENSRNOG00000014163	292820	Zfp536	protein_coding	-1.579113637	3.778581995	-6.547784611	1.90E-06	0.002802657	5.156963788
ENSRNOG00000029871	140448	Slc8a3	protein_coding	-0.962883916	4.547727948	-6.497140458	2.12E-06	0.002802657	5.010670139
ENSRNOG00000053045	360824	Wscd2	protein_coding	-1.049367307	4.088738086	-6.44658389	2.36E-06	0.002802657	4.920529846
ENSRNOG00000008942	313891	Pcare	protein_coding	-2.00706092	0.160774964	-6.574144196	1.79E-06	0.002802657	4.700858733
ENSRNOG00000036470	NA	AABR07050156.1	miRNA	-2.643508898	-0.724788271	-6.456548692	2.31E-06	0.002802657	3.88949788
ENSRNOG00000007551	140581	Patj	protein_coding	-2.228843048	3.30571345	-6.314878954	3.16E-06	0.003473882	4.675648697
ENSRNOG00000029939	364837	Gypc	protein_coding	1.611178987	3.579287176	6.154636094	4.50E-06	0.003840773	4.341991601
ENSRNOG00000017512	309147	Aldh3b1	protein_coding	1.774002867	4.639036746	6.134963559	4.70E-06	0.003840773	4.241566336
ENSRNOG00000005707	25394	Bfsp1	protein_coding	1.812326243	0.672350303	6.227435316	3.83E-06	0.003840773	4.215567973
ENSRNOG00000000321	25145	Cd24	protein_coding	1.01523978	5.74939636	6.146325257	4.58E-06	0.003840773	4.195532152
ENSRNOG00000008683	266802	Alk	protein_coding	-1.12750126	3.196784482	-6.080978864	5.30E-06	0.003840773	4.177700364
ENSRNOG00000004812	311384	Sema6d	protein_coding	-0.956120547	6.09404389	-6.096302926	5.12E-06	0.003840773	4.072143936
ENSRNOG00000009795	29227	Nfib	protein_coding	0.987493284	5.514624653	6.080945439	5.30E-06	0.003840773	4.070860028
ENSRNOG00000058275	64555	Spef2	protein_coding	3.677767201	-0.678725742	6.065672839	5.48E-06	0.003840773	3.104357923
ENSRNOG00000006324	89823	Trpc6	protein_coding	2.063555918	3.875138956	6.038248313	5.83E-06	0.003882654	4.069994391
ENSRNOG00000010635	360622	Igfbp4	protein_coding	1.866155485	5.579998884	6.021877043	6.05E-06	0.003882654	3.945416819
ENSRNOG00000056358	679584	Ccdc27	protein_coding	2.639722268	-1.350731712	5.993808095	6.44E-06	0.003969078	2.926185965
ENSRNOG00000004048	300160	Lrrk2	protein_coding	-1.229340433	6.047091234	-5.957265292	6.99E-06	0.004087237	3.765250439
ENSRNOG00000029556	304725	LOC304725	protein_coding	-2.51013645	0.870538432	-5.933075234	7.38E-06	0.004087237	3.763542065
ENSRNOG00000014153	499615	Lhfpl6	protein_coding	0.895159278	6.512539095	5.93023385	7.43E-06	0.004087237	3.703263825
ENSRNOG00000023226	81778	S100a10	protein_coding	1.33582918	4.853896969	5.896444498	8.01E-06	0.004116048	3.700873509
ENSRNOG00000003777	29422	Chrne	protein_coding	-2.362789303	-1.052945304	-5.896601204	8.01E-06	0.004116048	3.096566589
ENSRNOG00000011521	246776	Filip1	protein_coding	-1.982796408	4.366139484	-5.875935313	8.39E-06	0.00416781	3.657729401
ENSRNOG00000000024	362454	Hebp1	protein_coding	1.090206282	4.470780826	5.862261845	8.66E-06	0.00416781	3.627747183
ENSRNOG00000011613	501194	Ppip5k2	protein_coding	-0.915331385	4.409033326	-5.832472318	9.26E-06	0.004322627	3.56524507
ENSRNOG00000017328	63852	Pter	protein_coding	1.497415772	5.027762134	5.797962906	1.00E-05	0.00453595	3.457799877
ENSRNOG00000001715	408243	Ece2	protein_coding	-1.363416445	4.333994045	-5.733614185	1.16E-05	0.005098225	3.343779816
ENSRNOG00000053288	361833	Ank3	protein_coding	-0.523390262	8.267260323	-5.666411704	1.35E-05	0.005656164	3.106060864
ENSRNOG00000019435	171381	Psd	protein_coding	1.094152389	8.599909815	5.663503717	1.36E-05	0.005656164	3.103816032
ENSRNOG00000017876	192210	Dnajc21	protein_coding	1.705433023	5.522200904	5.644888023	1.42E-05	0.00574596	3.115535617
ENSRNOG00000002212	305150	Hsd17b13	protein_coding	2.959844176	2.52206865	5.617474986	1.51E-05	0.00587562	3.188632484
ENSRNOG00000024061	24706	Rarb	protein_coding	-2.360634392	3.199541707	-5.581127693	1.64E-05	0.00587562	3.098939117
ENSRNOG00000014010	25136	Gfra2	protein_coding	2.111570791	5.664308634	5.595372816	1.59E-05	0.00587562	3.020299695
ENSRNOG00000003807	303586	Wnt9b	protein_coding	-3.040588922	0.799748936	-5.54327268	1.79E-05	0.00587562	2.96542108
ENSRNOG00000000582	685325	Ddo	protein_coding	1.885245314	2.745268797	5.499179443	1.98E-05	0.00587562	2.947539324
ENSRNOG00000010551	296706	Lhx2	protein_coding	1.06964323	5.276153383	5.568346931	1.69E-05	0.00587562	2.924555112
ENSRNOG00000060087	24173	Adra1b	protein_coding	2.374455092	4.17621813	5.500205937	1.97E-05	0.00587562	2.898075012
ENSRNOG00000022730	361783	Zfp57	protein_coding	-1.102614051	4.104208175	-5.511535609	1.92E-05	0.00587562	2.881646397
ENSRNOG00000007046	361006	Cfap70	protein_coding	0.881745979	4.016360135	5.492087693	2.01E-05	0.00587562	2.845845701
ENSRNOG00000008989	290277	Cryl1	protein_coding	0.7738797	3.448044228	5.471936168	2.11E-05	0.00587562	2.841772051
ENSRNOG00000022337	290467	Slitrk6	protein_coding	-3.248927448	1.704407853	-5.45372978	2.20E-05	0.00587562	2.817671831
ENSRNOG00000011263	361105	Plac9	protein_coding	2.157791475	0.859870762	5.487671333	2.03E-05	0.00587562	2.793989727
ENSRNOG00000030983	288161	B3galt5	protein_coding	-1.360033216	3.907716715	-5.462330394	2.15E-05	0.00587562	2.780684726
ENSRNOG00000018200	24380	Gad2	protein_coding	-1.344905881	8.233937557	-5.518197735	1.89E-05	0.00587562	2.772946252
ENSRNOG00000006719	313253	Zfp618	protein_coding	-1.484747314	0.682305465	-5.435585563	2.29E-05	0.00587562	2.758482772
ENSRNOG00000018752	365395	Clcf1	protein_coding	-3.024467593	0.502240239	-5.46943251	2.12E-05	0.00587562	2.729621833
ENSRNOG00000002983	81524	Nfix	protein_coding	1.39908776	5.358508864	5.458375183	2.17E-05	0.00587562	2.703861506
ENSRNOG00000009205	362051	Lmo4	protein_coding	1.008929938	7.483441086	5.475530024	2.09E-05	0.00587562	2.669194209
ENSRNOG00000014414	310327	Qrfpr	protein_coding	-2.63148808	0.388402937	-5.423586812	2.35E-05	0.00587562	2.669126757
ENSRNOG00000016343	171548	Dkk3	protein_coding	2.206250291	7.991537339	5.452946623	2.20E-05	0.00587562	2.622334041
ENSRNOG00000017635	365382	Inpp5a	protein_coding	-0.582626785	5.535373583	-5.421493187	2.36E-05	0.00587562	2.570099387
ENSRNOG00000025460	690657	Tmem71	protein_coding	3.608439435	-0.345432057	5.454486162	2.19E-05	0.00587562	2.325096615
ENSRNOG00000033609	306659	Irx1	protein_coding	-4.395520923	-2.452650861	-5.425491131	2.34E-05	0.00587562	1.863643994
ENSRNOG00000051691	363677	Gjd3	protein_coding	2.894235488	-1.619177062	5.443922156	2.25E-05	0.00587562	1.794601824
ENSRNOG00000001329	288529	Gjc3	protein_coding	-1.872898936	2.214033328	-5.402712481	2.47E-05	0.005943651	2.742120897
ENSRNOG00000051507	366473	Azin2	protein_coding	1.256170264	4.390141846	5.402897826	2.47E-05	0.005943651	2.629281638
ENSRNOG00000003947	114523	Ntn1	protein_coding	-2.554137541	1.379643595	-5.386004015	2.57E-05	0.005974634	2.701651924
ENSRNOG00000045558	305081	Cd34	protein_coding	1.738709621	4.92016416	5.36436041	2.70E-05	0.005974634	2.513346331
ENSRNOG00000021569	304109	Tiam1	protein_coding	-1.637843991	5.383992483	-5.375296647	2.63E-05	0.005974634	2.46651047
ENSRNOG00000004322	84357	Sh3kbp1	protein_coding	-0.613354851	5.978209922	-5.373422735	2.64E-05	0.005974634	2.44287816
ENSRNOG00000021440	304488	Pptc7	protein_coding	-0.474019213	5.979347482	-5.36160359	2.71E-05	0.005974634	2.416073785
ENSRNOG00000002117	65050	Barhl2	protein_coding	-4.682396862	-3.334873738	-5.369792154	2.66E-05	0.005974634	1.829454524
ENSRNOG00000006645	170546	Ryr3	protein_coding	-1.725247532	3.907997043	-5.354154595	2.76E-05	0.00599266	2.539410578
ENSRNOG00000018366	301351	RGD1310819	protein_coding	-0.629364785	7.676591786	-5.344373366	2.82E-05	0.006044439	2.37011536
ENSRNOG00000052051	56814	Slc24a1	protein_coding	-2.496931314	1.827090446	-5.336688766	2.88E-05	0.006068425	2.597415524
ENSRNOG00000016446	301372	Gpr45	protein_coding	-0.843698378	2.720476949	-5.321457128	2.98E-05	0.006093421	2.542933446
ENSRNOG00000020325	294019	Calhm2	protein_coding	1.519987005	3.413197776	5.317487513	3.01E-05	0.006093421	2.516001481
ENSRNOG00000001227	25367	Adarb1	protein_coding	-0.623089818	6.986902443	-5.320025974	2.99E-05	0.006093421	2.310806322
ENSRNOG00000010280	309962	Pde8b	protein_coding	-1.03982601	5.449837017	-5.309587203	3.06E-05	0.006125188	2.315417014
ENSRNOG00000019447	60417	Ecel1	protein_coding	-3.522197381	2.931889927	-5.301943163	3.12E-05	0.006154544	2.502056249
ENSRNOG00000023492	498819	Greb1l	protein_coding	-1.774474818	-0.044083619	-5.281178367	3.27E-05	0.006323811	2.353011024
ENSRNOG00000014882	170632	Fgf11	protein_coding	-1.109159682	3.876269538	-5.273922679	3.32E-05	0.006323811	2.347900216
ENSRNOG00000028685	362205	Shf	protein_coding	1.083294674	4.840843125	5.276270913	3.31E-05	0.006323811	2.300822357
ENSRNOG00000059857	362993	Rnd1	protein_coding	1.250611264	5.614150572	5.245302849	3.55E-05	0.0066751	2.184290117
ENSRNOG00000040201	361875	Atp6ap1l	protein_coding	-3.201909798	2.448232374	-5.222924884	3.74E-05	0.006714261	2.341961596
ENSRNOG00000007748	290803	Tex15	protein_coding	-1.46361246	2.283882667	-5.208204222	3.87E-05	0.006714261	2.311342897
ENSRNOG00000014237	305687	Zfp503	protein_coding	-1.955479503	2.462707987	-5.201364545	3.93E-05	0.006714261	2.285291855
ENSRNOG00000003956	100363276	Arhgap6	protein_coding	-2.067282106	3.001081816	-5.223328138	3.74E-05	0.006714261	2.278981719
ENSRNOG00000015906	316742	Tgif1	protein_coding	1.430963951	2.128537186	5.177331827	4.16E-05	0.006714261	2.2545452
ENSRNOG00000007490	29695	Gabrr2	protein_coding	3.122682021	0.885492921	5.214395988	3.82E-05	0.006714261	2.198205153
ENSRNOG00000040052	365527	RT1-M6-2	protein_coding	1.985892147	0.893797691	5.17833031	4.15E-05	0.006714261	2.193556768
ENSRNOG00000001194	309673	Rrp1b	protein_coding	-0.785177791	3.638027131	-5.200942417	3.94E-05	0.006714261	2.192895634
ENSRNOG00000018160	313524	Zswim5	protein_coding	-1.13600267	3.447648676	-5.174279525	4.19E-05	0.006714261	2.161849437
ENSRNOG00000017260	308958	Cdr2	protein_coding	-1.205787714	4.407182086	-5.166033728	4.27E-05	0.006714261	2.078256491
ENSRNOG00000020088	290657	Klhl26	protein_coding	0.729852783	5.463508123	5.183843621	4.10E-05	0.006714261	2.037583391
ENSRNOG00000059705	361251	Elmo1	protein_coding	-0.978064343	5.710277062	-5.169210527	4.24E-05	0.006714261	1.982605934
ENSRNOG00000056950	NA		misc_RNA	-2.830174853	-1.421019196	-5.1968301	3.98E-05	0.006714261	1.920775216
ENSRNOG00000047091	290206	Psmb11	protein_coding	2.159488024	-1.22203975	5.197592194	3.97E-05	0.006714261	1.805040469
ENSRNOG00000001618	304053	Ripk4	protein_coding	-3.875661101	-2.040501432	-5.215273166	3.81E-05	0.006714261	1.560247905
ENSRNOG00000039152	307767	Frem3	protein_coding	-4.372752753	-3.474106175	-5.166819125	4.26E-05	0.006714261	1.379623382
ENSRNOG00000009411	84031	Chn2	protein_coding	-1.81172169	5.140404808	-5.156761713	4.36E-05	0.006723441	1.997599292
ENSRNOG00000058510	NA	AC127140.1	lincRNA	-3.054262612	-1.161672424	-5.158373464	4.35E-05	0.006723441	1.694861772
ENSRNOG00000059129	NA	AABR07031674.6	protein_coding	1.664723114	1.175996496	5.117325021	4.78E-05	0.006788095	2.098328281
ENSRNOG00000002917	287060	Sec14l5	protein_coding	-2.072721741	0.941198267	-5.147202727	4.46E-05	0.006788095	2.077560338
ENSRNOG00000001379	170509	Cyp3a62	protein_coding	1.236630645	0.583083907	5.132971662	4.61E-05	0.006788095	2.077393527
ENSRNOG00000008165	311546	Tpx2	protein_coding	1.314836847	2.903745613	5.099756821	4.98E-05	0.006788095	2.066828322
ENSRNOG00000011646	64626	Rem2	protein_coding	-2.901818691	2.182634396	-5.089889902	5.10E-05	0.006788095	2.058706523
ENSRNOG00000020485	295378	Vav3	protein_coding	-1.727551646	2.857406908	-5.108783513	4.88E-05	0.006788095	2.055451674
ENSRNOG00000023657	502784	Gprin3	protein_coding	-1.709770306	1.750499408	-5.079369311	5.23E-05	0.006788095	2.041651872
ENSRNOG00000005970	367113	Lrrc1	protein_coding	-1.63278395	2.852044684	-5.091724629	5.08E-05	0.006788095	2.029311161
ENSRNOG00000012512	246172	Nexn	protein_coding	-2.994951839	2.977516787	-5.075959696	5.27E-05	0.006788095	1.977610398
ENSRNOG00000015201	501002	Tmem266	protein_coding	0.835667049	3.172997009	5.077294099	5.25E-05	0.006788095	1.973500834
ENSRNOG00000012442	308797	Cemip	protein_coding	1.214962216	3.8202279	5.102443898	4.95E-05	0.006788095	1.972877403
ENSRNOG00000010489	305826	Samd4a	protein_coding	-0.913658021	3.545203036	-5.082908659	5.18E-05	0.006788095	1.946500368
ENSRNOG00000015357	300455	Bmper	protein_coding	2.123573831	3.953657772	5.075403388	5.27E-05	0.006788095	1.945449649
ENSRNOG00000002265	24247	Casr	protein_coding	-1.939618211	-0.204539162	-5.138892222	4.55E-05	0.006788095	1.918797952
ENSRNOG00000001216	294329	Trpm2	protein_coding	-0.626276161	3.833504497	-5.075901024	5.27E-05	0.006788095	1.912851698
ENSRNOG00000014528	310062	Zswim6	protein_coding	-0.860515802	4.006908045	-5.090149794	5.10E-05	0.006788095	1.909526122
ENSRNOG00000008943	29237	Penk	protein_coding	-2.449844924	7.607341307	-5.127552959	4.67E-05	0.006788095	1.874421934
ENSRNOG00000032437	81918	Pard3	protein_coding	-1.349446793	4.396330074	-5.07601438	5.27E-05	0.006788095	1.857389306
ENSRNOG00000015076	312495	Cyp26b1	protein_coding	1.592043241	4.91316948	5.071574807	5.32E-05	0.006788095	1.831356713
ENSRNOG00000008919	363153	Arpp21	protein_coding	-1.01587343	9.038935099	-5.070848564	5.33E-05	0.006788095	1.754587288
ENSRNOG00000009061	366347	Cfap206	protein_coding	3.722313409	-0.700634719	5.11586954	4.80E-05	0.006788095	1.493914274
ENSRNOG00000017444	291129	Nrsn1	protein_coding	0.832898641	8.50647924	5.066639811	5.38E-05	0.006798908	1.735328818
ENSRNOG00000055053	NA	AC120246.2	pseudogene	1.622210555	2.640925744	5.062850588	5.43E-05	0.00680354	1.99735923
ENSRNOG00000010350	140666	Rcan2	protein_coding	-0.816442923	8.231906819	-5.057513269	5.50E-05	0.006833285	1.71183745
ENSRNOG00000003073	289180	Gpr161	protein_coding	-1.882603877	0.861571666	-5.036692173	5.77E-05	0.007087819	1.92966595
ENSRNOG00000001199	117241	Pop5	protein_coding	0.731434857	4.20524405	5.035003319	5.80E-05	0.007087819	1.783525447
ENSRNOG00000009995	303141	Rapgef6	protein_coding	-1.433107207	3.269830532	-5.031579666	5.84E-05	0.007088487	1.848201952
ENSRNOG00000010286	25403	Cast	protein_coding	0.518714257	5.458482651	5.023339296	5.96E-05	0.00716986	1.664197261
ENSRNOG00000054126	NA	AC135645.1	pseudogene	-2.021412771	-1.214824653	-5.015477545	6.07E-05	0.007246231	1.587606203
ENSRNOG00000015455	29270	Spr	protein_coding	0.892996454	3.140451894	5.00592886	6.20E-05	0.007284094	1.822538458
ENSRNOG00000021256	29413	Adra1d	protein_coding	3.739508939	4.820216011	4.994503687	6.37E-05	0.007284094	1.766462864
ENSRNOG00000003276	25485	Myo1d	protein_coding	-1.427910334	4.308817321	-4.993809759	6.38E-05	0.007284094	1.692240053
ENSRNOG00000033593	298369	Osbpl9	protein_coding	-0.700843954	5.262828993	-4.994393952	6.37E-05	0.007284094	1.60345091
ENSRNOG00000003562	289335	Susd4	protein_coding	0.800636987	6.882081805	4.998345383	6.31E-05	0.007284094	1.572011182
ENSRNOG00000062272	100361933	LOC100361933	processed_pseudogene	-1.474927841	-1.098853714	-5.008680868	6.16E-05	0.007284094	1.492570446
ENSRNOG00000011774	362650	Fblim1	protein_coding	-2.111337119	0.582435879	-4.970139177	6.75E-05	0.007443302	1.791856465
ENSRNOG00000016962	29204	Neu2	protein_coding	-1.458212119	2.951892542	-4.971643263	6.72E-05	0.007443302	1.769721558
ENSRNOG00000012337	81742	Pde1c	protein_coding	-2.200219271	0.988689407	-4.941380582	7.22E-05	0.007443302	1.733993428
ENSRNOG00000018094	29643	Sv2c	protein_coding	-3.194653036	2.436713839	-4.946595456	7.13E-05	0.007443302	1.724386261
ENSRNOG00000017306	NA	AABR07071876.1	pseudogene	1.867596447	1.102194935	4.933003215	7.36E-05	0.007443302	1.687437451
ENSRNOG00000056944	305156	Arhgap24	protein_coding	-1.081605199	2.467645141	-4.928220537	7.44E-05	0.007443302	1.673245388
ENSRNOG00000025394	311055	Tanc1	protein_coding	-1.070418606	4.159471459	-4.97736256	6.63E-05	0.007443302	1.642226219
ENSRNOG00000018648	361344	Mppe1	protein_coding	-0.669519255	3.690410901	-4.958822057	6.93E-05	0.007443302	1.640079464
ENSRNOG00000023688	24316	Drd1	protein_coding	-4.148364462	4.306073659	-4.933521364	7.35E-05	0.007443302	1.603110368
ENSRNOG00000019161	293056	Cpeb1	protein_coding	0.76634866	4.575787326	4.964983308	6.83E-05	0.007443302	1.595391462
ENSRNOG00000031136	295382	Ntng1	protein_coding	-1.709487551	4.413073974	-4.957572579	6.95E-05	0.007443302	1.582833491
ENSRNOG00000057729	500066	Strip2	protein_coding	-2.449327787	3.591426757	-4.92558796	7.49E-05	0.007443302	1.576430752
ENSRNOG00000017872	688778	LOC688778	protein_coding	2.50922517	4.394166632	4.927569034	7.45E-05	0.007443302	1.576198835
ENSRNOG00000022107	414785	RT1-M6-1	protein_coding	2.56380497	0.321650327	4.932289808	7.37E-05	0.007443302	1.574997446
ENSRNOG00000051938	NA	AABR07001591.1	lincRNA	1.13477528	-0.290103802	4.963900873	6.84E-05	0.007443302	1.560367282
ENSRNOG00000013707	305938	Spata13	protein_coding	-1.361010246	4.104720701	-4.929588139	7.42E-05	0.007443302	1.536662849
ENSRNOG00000016770	24244	Calm2	protein_coding	0.678074676	10.36977332	4.957069485	6.96E-05	0.007443302	1.514797611
ENSRNOG00000054458	66016	Kcnmb4	protein_coding	1.364868231	5.897516308	4.941300755	7.22E-05	0.007443302	1.472464403
ENSRNOG00000017295	311848	Sh3glb2	protein_coding	0.736108104	7.169584857	4.954889418	6.99E-05	0.007443302	1.469367015
ENSRNOG00000001055	304469	Rilpl1	protein_coding	0.7551874	6.242253198	4.939714925	7.24E-05	0.007443302	1.443338856
ENSRNOG00000012038	25323	Htr1d	protein_coding	-2.891023063	0.432840375	-4.918918104	7.61E-05	0.007464302	1.592073609
ENSRNOG00000020380	29518	Lgals7	protein_coding	2.024581911	-1.053800166	4.920759214	7.57E-05	0.007464302	1.222118806
ENSRNOG00000021887	363137	Cyb561d2	protein_coding	0.792761867	4.136898261	4.909580659	7.77E-05	0.007581267	1.516770377
ENSRNOG00000015049	25665	Scn5a	protein_coding	-2.983956773	1.15347677	-4.900945612	7.93E-05	0.007618936	1.654715636
ENSRNOG00000020622	306356	Cilp2	protein_coding	1.004792424	0.132000187	4.897666428	7.99E-05	0.007618936	1.561425444
ENSRNOG00000013089	305967	Kif13b	protein_coding	-1.190193272	3.465326884	-4.896810336	8.01E-05	0.007618936	1.54506022
ENSRNOG00000000036	305096	Klhdc8a	protein_coding	-1.105456697	4.057148591	-4.901600107	7.92E-05	0.007618936	1.467786613
ENSRNOG00000005956	681820	Erich5	protein_coding	2.744854822	2.686933957	4.879023639	8.35E-05	0.00764391	1.595127748
ENSRNOG00000046863	288979	C1ql2	protein_coding	-2.963722538	1.366021629	-4.868996967	8.55E-05	0.00764391	1.584558549
ENSRNOG00000016983	29557	Myh7	protein_coding	-1.293491309	1.75129797	-4.853449703	8.87E-05	0.00764391	1.543973433
ENSRNOG00000059362	266805	Has3	protein_coding	-1.407029933	1.328716061	-4.84876308	8.97E-05	0.00764391	1.541301416
ENSRNOG00000009514	24590	Mme	protein_coding	-2.470319395	1.72436588	-4.84862906	8.97E-05	0.00764391	1.532221328
ENSRNOG00000018382	116699	Inpp4b	protein_coding	-1.939941639	2.479654042	-4.84350624	9.08E-05	0.00764391	1.464648755
ENSRNOG00000025067	311655	Mocs3	protein_coding	0.570855587	3.195269731	4.84874456	8.97E-05	0.00764391	1.462905519
ENSRNOG00000004482	362770	Ccdc88c	protein_coding	-1.140995832	3.388945813	-4.844778369	9.05E-05	0.00764391	1.428804246
ENSRNOG00000016737	361669	Tcerg1l	protein_coding	1.838208529	4.431682295	4.874586035	8.44E-05	0.00764391	1.427560275
ENSRNOG00000001289	498154	LOC498154	protein_coding	0.637125499	4.645600464	4.89216042	8.10E-05	0.00764391	1.417433411
ENSRNOG00000032799	NA	AABR07043823.1	pseudogene	-1.569243902	-0.710481894	-4.882014383	8.29E-05	0.00764391	1.405606923
ENSRNOG00000004014	287873	Chmp6	protein_coding	0.597295533	4.888140042	4.88540674	8.23E-05	0.00764391	1.390108533
ENSRNOG00000005776	314423	Bcl11b	protein_coding	-1.493542751	6.284202549	-4.888172264	8.17E-05	0.00764391	1.325522168
ENSRNOG00000057044	499783	Garnl3	protein_coding	1.273487822	6.390449863	4.876441796	8.40E-05	0.00764391	1.309883229
ENSRNOG00000012183	64045	Glrx	protein_coding	0.801164323	5.505023511	4.858340732	8.77E-05	0.00764391	1.288692583
ENSRNOG00000015393	83612	Slc32a1	protein_coding	-1.065059875	6.578622665	-4.860964891	8.71E-05	0.00764391	1.253074571
ENSRNOG00000009681	83764	Flot2	protein_coding	0.516032743	6.411114715	4.8543862	8.85E-05	0.00764391	1.242124294
ENSRNOG00000001057	29145	Ctxn1	protein_coding	0.978518228	9.394379551	4.846191449	9.02E-05	0.00764391	1.236693743
ENSRNOG00000054058	259221	Osbpl1a	protein_coding	0.909611106	8.108716063	4.848395634	8.97E-05	0.00764391	1.225308658
ENSRNOG00000060970	64104	Tnmd	protein_coding	2.766453812	-0.562324788	4.86357937	8.66E-05	0.00764391	1.098675882
ENSRNOG00000002549	79247	Htr5b	protein_coding	-4.062200272	-1.798852144	-4.871490512	8.50E-05	0.00764391	0.959158168
ENSRNOG00000002121	305131	Lrrc8d	protein_coding	-0.437473843	5.375489556	-4.833722959	9.29E-05	0.007769533	1.22638521
ENSRNOG00000020010	293497	Kctd13	protein_coding	0.647005444	6.587712124	4.831945159	9.33E-05	0.007769533	1.187069653
ENSRNOG00000008553	362657	Mthfr	protein_coding	-1.033002021	1.781472932	-4.825779162	9.46E-05	0.007798659	1.483310939
ENSRNOG00000039204	362848	Pram1	protein_coding	-1.929164835	-1.159483892	-4.826597004	9.45E-05	0.007798659	1.067423007
ENSRNOG00000053200	301556	AABR07068161.1	processed_transcript	-1.387193601	5.028328834	-4.815630926	9.69E-05	0.007872622	1.203832186
ENSRNOG00000003205	289664	Ldb2	protein_coding	1.620949144	5.908704629	4.818567242	9.63E-05	0.007872622	1.187679173
ENSRNOG00000018242	60341	Camkk1	protein_coding	1.108409164	7.618088331	4.814995561	9.71E-05	0.007872622	1.146051587
ENSRNOG00000010165	299339	Tnfaip2	protein_coding	-1.392189076	2.509561674	-4.801713642	0.00010016	0.007914168	1.393436052
ENSRNOG00000010224	308821	Rab30	protein_coding	-0.627255403	3.050459745	-4.802300853	0.000100022	0.007914168	1.346091092
ENSRNOG00000018564	291874	Nup93	protein_coding	-0.727859837	3.513563336	-4.803459707	9.97E-05	0.007914168	1.311024101
ENSRNOG00000056612	286931	Unc13c	protein_coding	-2.139972709	3.77190977	-4.806412958	9.91E-05	0.007914168	1.257890973
ENSRNOG00000012556	64444	Isl1	protein_coding	-7.637858784	-1.44942432	-4.803089445	9.98E-05	0.007914168	0.986715844
ENSRNOG00000031126	300653	Tecta	protein_coding	-1.288941325	2.184619934	-4.797696383	0.000101111	0.007948554	1.419669774
ENSRNOG00000003209	685448	Pcp4l1	protein_coding	-1.897543681	6.411114279	-4.793419159	0.000102134	0.007988191	1.105820641
ENSRNOG00000026091	305309	Slc10a4	protein_coding	-3.428329338	1.243777718	-4.778619556	0.000105753	0.008024261	1.387918527
ENSRNOG00000020118	688903	Nme5	protein_coding	0.641318184	2.496732223	4.776029759	0.0001064	0.008024261	1.340047127
ENSRNOG00000037687	500863	Rspo2	protein_coding	2.80563065	4.213688901	4.776748904	0.00010622	0.008024261	1.240477207
ENSRNOG00000003288	140726	Cacng5	protein_coding	-1.445472074	3.783906153	-4.782848964	0.000104706	0.008024261	1.233868145
ENSRNOG00000018346	24180	Agtr1a	protein_coding	-3.132821013	-1.058457382	-4.773930138	0.000106927	0.008024261	1.195963677
ENSRNOG00000031849	361032	Armh4	protein_coding	-1.072152088	4.498181199	-4.768842408	0.000108216	0.008024261	1.139843986
ENSRNOG00000007726	78967	Mcam	protein_coding	-1.141870715	4.887877539	-4.773438401	0.000107051	0.008024261	1.126958332
ENSRNOG00000011310	63885	Pde10a	protein_coding	-2.167583207	5.098582734	-4.779238462	0.000105599	0.008024261	1.123666617
ENSRNOG00000014251	171495	Capn5	protein_coding	0.84431343	5.185923351	4.772075666	0.000107395	0.008024261	1.113218608
ENSRNOG00000019138	29313	Clec11a	protein_coding	1.171452102	5.387397128	4.7703145	0.000107841	0.008024261	1.099824854
ENSRNOG00000014648	306636	Efnb2	protein_coding	-0.616789733	6.277577197	-4.768419525	0.000108323	0.008024261	1.038171158
ENSRNOG00000021510	361697	Tbc1d10c	protein_coding	-4.096520609	-0.619719312	-4.763994336	0.000109458	0.008069507	1.053493071
ENSRNOG00000020525	60379	Col5a3	protein_coding	-0.872734383	3.967083492	-4.757285071	0.000111201	0.008122374	1.156151606
ENSRNOG00000010184	679934	Brk1	protein_coding	0.4252597	7.264867316	4.757176758	0.000111229	0.008122374	1.009345796
ENSRNOG00000047307	313173	Cntfr	protein_coding	0.75894421	6.119264857	4.753657972	0.000112155	0.008151332	1.013251524
ENSRNOG00000014367	312275	Ephb6	protein_coding	2.786976446	6.200297801	4.747478537	0.000113799	0.008232011	1.065075426
ENSRNOG00000054421	NA	AABR07008255.1	pseudogene	1.222470734	1.18538339	4.722607837	0.000120667	0.008304232	1.265712737
ENSRNOG00000045872	313545	Tmem125	protein_coding	-1.470444409	2.583727485	-4.718629613	0.000121804	0.008304232	1.228643857
ENSRNOG00000002158	24477	Ibsp	protein_coding	3.181380757	1.965201098	4.719803639	0.000121467	0.008304232	1.222659811
ENSRNOG00000008428	24318	Drd2	protein_coding	-3.898115954	3.570393019	-4.728431415	0.000119022	0.008304232	1.216661611
ENSRNOG00000012311	308717	Slc35d3	protein_coding	-2.559892594	3.196203227	-4.724119903	0.000120238	0.008304232	1.175423384
ENSRNOG00000032929	293733	Incenp	protein_coding	0.978520164	4.302466683	4.721921528	0.000120863	0.008304232	1.083249699
ENSRNOG00000039350	685451	Gng13	protein_coding	1.114489345	5.055986808	4.737458266	0.000116518	0.008304232	1.043912025
ENSRNOG00000008966	312907	Slco5a1	protein_coding	-2.242603959	-1.067597612	-4.724028201	0.000120264	0.008304232	1.01120507
ENSRNOG00000010169	313510	Atpaf1	protein_coding	-0.537042483	6.030654936	-4.737104247	0.000116615	0.008304232	0.970961177
ENSRNOG00000004423	64619	Zbtb18	protein_coding	1.432231589	6.675616961	4.729366069	0.000118761	0.008304232	0.955330928
ENSRNOG00000052256	499088	Dact3	protein_coding	0.614926548	7.814881691	4.727169022	0.000119377	0.008304232	0.941942775
ENSRNOG00000005284	81677	Itpka	protein_coding	1.009709408	6.859780907	4.723828493	0.000120321	0.008304232	0.9348995
ENSRNOG00000026150	353228	Zar1	protein_coding	-4.353934612	-1.763320233	-4.740700796	0.000115631	0.008304232	0.749205109
ENSRNOG00000005042	303029	Ranbp17	protein_coding	-0.830156054	1.353678374	-4.713471016	0.000123294	0.00833804	1.246347278
ENSRNOG00000024082	315675	Gldn	protein_coding	1.893027494	1.142194028	4.71316839	0.000123382	0.00833804	1.226723311
ENSRNOG00000011044	299285	Clmn	protein_coding	-0.812811417	3.841873197	-4.704830186	0.000125832	0.008400098	1.079962897
ENSRNOG00000059081	NA	AABR07026032.3	lincRNA	1.969041387	5.263493902	4.704478665	0.000125936	0.008400098	0.985461641
ENSRNOG00000017459	680404	C1ql3	protein_coding	2.271506617	5.550832178	4.707751267	0.000124968	0.008400098	0.96774772
ENSRNOG00000013407	252854	Slc5a11	protein_coding	-2.054692047	1.121728129	-4.696805743	0.000128235	0.008407362	1.200330852
ENSRNOG00000030622	302817	Enox2	protein_coding	-0.864626175	1.850019748	-4.700360897	0.000127165	0.008407362	1.198937969
ENSRNOG00000001090	498130	Stard13	protein_coding	-0.891003402	2.812366281	-4.698383708	0.000127759	0.008407362	1.138250972
ENSRNOG00000018526	29495	Dlg4	protein_coding	0.622776145	9.742657146	4.697307948	0.000128084	0.008407362	0.897468295
ENSRNOG00000007552	302819	Arhgap36	protein_coding	-5.925868655	-1.324462442	-4.695031135	0.000128773	0.008407362	0.802152468
ENSRNOG00000022681	499780	RGD1561113	protein_coding	1.103713801	5.275580903	4.692227237	0.000129628	0.008427433	0.93330479
ENSRNOG00000007764	252858	Frmd4b	protein_coding	-0.728050928	3.817429694	-4.685031375	0.000131847	0.008499962	1.008606113
ENSRNOG00000009956	116477	Wnk1	protein_coding	-0.520973003	6.801282872	-4.68614656	0.0001315	0.008499962	0.843333907
ENSRNOG00000027017	359726	Rnasel	protein_coding	1.033319215	4.188387502	4.677719624	0.00013414	0.008611816	0.986151465
ENSRNOG00000018336	361674	Eps8l2	protein_coding	1.435992278	2.75024815	4.66832893	0.000137146	0.008696059	1.10198248
ENSRNOG00000010332	313211	Nipsnap3b	protein_coding	0.865121953	3.960624682	4.671362407	0.000136168	0.008696059	0.985049948
ENSRNOG00000019965	84574	Tgfb1i1	protein_coding	1.059179004	4.449918905	4.669292671	0.000136834	0.008696059	0.93036997
ENSRNOG00000024703	305987	Dock5	protein_coding	-1.487525415	1.899974019	-4.661976661	0.000139217	0.00875534	1.128126436
ENSRNOG00000060775	361084	Lmo7	protein_coding	-1.076739942	5.829878665	-4.662920205	0.000138908	0.00875534	0.801040044
ENSRNOG00000026036	29190	Pdyn	protein_coding	-2.702263156	4.966186856	-4.65818629	0.000140468	0.008798104	0.881042298
ENSRNOG00000002976	303920	Maats1	protein_coding	1.702732021	1.621313841	4.649516551	0.000143372	0.008801121	1.109414542
ENSRNOG00000004606	686117	Meis1	protein_coding	-1.717608828	2.726290841	-4.652291825	0.000142436	0.008801121	1.038402464
ENSRNOG00000054508	500037	Foxp2	protein_coding	-2.362179135	4.413660477	-4.655118273	0.000141489	0.008801121	0.922344715
ENSRNOG00000009972	24705	Rara	protein_coding	1.018609929	4.348509046	4.650314587	0.000143103	0.008801121	0.917025582
ENSRNOG00000012181	24539	Lpl	protein_coding	-1.464733845	4.698287207	-4.651857488	0.000142582	0.008801121	0.830800615
ENSRNOG00000018576	362627	Rcan3	protein_coding	-1.322317483	1.391870331	-4.642550294	0.00014575	0.008876334	1.093235411
ENSRNOG00000008691	84411	Ick	protein_coding	0.524024415	3.835715278	4.643032589	0.000145584	0.008876334	0.926571918
ENSRNOG00000060773	360899	Sertad4	protein_coding	-1.283845776	4.318134111	-4.640404804	0.00014649	0.008886288	0.875989384
ENSRNOG00000060278	299247	Cpg1	protein_coding	-1.718291776	-0.246528595	-4.635613765	0.000148157	0.00895214	0.959007199
ENSRNOG00000012175	311658	Nfatc2	protein_coding	-2.037090547	0.931169515	-4.628129065	0.000150798	0.00901165	1.062596511
ENSRNOG00000054957	89803	Sfrp4	protein_coding	1.308886707	1.995524426	4.627855253	0.000150896	0.00901165	1.048441468
ENSRNOG00000024114	501153	Zdbf2	protein_coding	-1.421853644	4.68139171	-4.630891897	0.000149818	0.00901165	0.808224926
ENSRNOG00000001739	288038	Meltf	protein_coding	1.927432516	3.244270852	4.624438394	0.000152119	0.009014784	0.997837144
ENSRNOG00000019057	85420	Prkcq	protein_coding	-0.864723734	3.833129077	-4.624743679	0.000152009	0.009014784	0.882450317
ENSRNOG00000062141	60422	Slc18a3	protein_coding	-2.865635377	0.826894038	-4.621932283	0.000153022	0.009033557	1.045613568
ENSRNOG00000021179	361718	Naa40	protein_coding	-0.609233865	3.049085564	-4.615479762	0.000155372	0.009137287	0.929795302
ENSRNOG00000011320	366366	Igfbpl1	protein_coding	-3.367355221	-0.167707126	-4.609390867	0.000157623	0.009168298	0.904572662
ENSRNOG00000006689	312974	Chd7	protein_coding	-0.919861144	3.644219647	-4.609226077	0.000157684	0.009168298	0.856141692
ENSRNOG00000002041	360715	Boc	protein_coding	1.189370399	4.723863747	4.609894151	0.000157436	0.009168298	0.77421733
ENSRNOG00000010822	500023	Dlx6	protein_coding	-1.928147517	1.760390084	-4.602270214	0.000160297	0.009186846	0.996521974
ENSRNOG00000048088	58827	Mest	protein_coding	-0.649536571	4.611776082	-4.59972894	0.000161263	0.009186846	0.73172237
ENSRNOG00000016250	307526	Ammecr1l	protein_coding	-0.503552483	4.585296236	-4.598362583	0.000161784	0.009186846	0.72884133
ENSRNOG00000019174	287146	Chtf18	protein_coding	1.051085658	5.177082164	4.597336124	0.000162177	0.009186846	0.709351887
ENSRNOG00000042068	310677	Otud7b	protein_coding	-1.021820618	5.33256003	-4.597422039	0.000162144	0.009186846	0.696404074
ENSRNOG00000032247	365948	Bank1	protein_coding	3.057452929	-2.134461961	4.600276556	0.000161054	0.009186846	0.442151807
ENSRNOG00000032085	501070	Dlec1	protein_coding	2.430745255	-1.604064015	4.597588173	0.00016208	0.009186846	0.389648731
ENSRNOG00000033528	678743	Tll1	protein_coding	-2.199867421	1.854212714	-4.595493013	0.000162885	0.009193148	0.96044142
ENSRNOG00000008915	690195	Prima1	protein_coding	-1.548376826	3.41108123	-4.593001629	0.000163847	0.009213683	0.832551623
ENSRNOG00000010597	85426	Slc5a7	protein_coding	-3.496830346	2.155673705	-4.587194238	0.000166111	0.009273323	0.927737344
ENSRNOG00000025037	367080	Ankk1	protein_coding	-5.117235848	-2.35577982	-4.587728397	0.000165901	0.009273323	0.49275775
ENSRNOG00000013036	60589	Epha8	protein_coding	-1.478630146	0.857453625	-4.577457761	0.000169978	0.009421844	0.952698126
ENSRNOG00000019183	81639	Alox15	protein_coding	1.376641344	0.862335979	4.577417388	0.000169994	0.009421844	0.938888604
ENSRNOG00000019907	316241	Nfkbie	protein_coding	0.872196421	2.800303033	4.569770095	0.000173096	0.009430055	0.865613176
ENSRNOG00000012531	313633	Ephb2	protein_coding	1.424065871	3.758543422	4.572103413	0.000172143	0.009430055	0.815648218
ENSRNOG00000001073	100910427	RGD1563482	protein_coding	0.614083643	3.566299937	4.5738632	0.000171429	0.009430055	0.793603893
ENSRNOG00000032840	682787	Sumo4	protein_coding	0.609255497	4.694095186	4.569508548	0.000173203	0.009430055	0.670445185
ENSRNOG00000017241	294004	Dpcd	protein_coding	0.34211899	6.358053441	4.569961912	0.000173017	0.009430055	0.577515691
ENSRNOG00000014775	307553	Nol4	protein_coding	1.100222913	5.829713498	4.567735377	0.00017393	0.009436326	0.592847519
ENSRNOG00000005424	24609	Odc1	protein_coding	0.377290176	6.068878171	4.562799653	0.000175972	0.009513594	0.569839972
ENSRNOG00000021086	293774	Dtx4	protein_coding	1.646028356	3.789153769	4.554712054	0.00017937	0.009629709	0.755841838
ENSRNOG00000022707	688790	Pmp2	protein_coding	-2.562659149	-1.678914576	-4.555110358	0.000179201	0.009629709	0.473021289
ENSRNOG00000010650	314262	Plekhh1	protein_coding	-1.580812252	3.865743366	-4.5493543	0.000181657	0.009718637	0.736760564
ENSRNOG00000013256	293614	Ric8a	protein_coding	0.434629276	5.842425975	4.547402695	0.000182497	0.009729815	0.541417846
ENSRNOG00000016640	316573	Dner	protein_coding	-1.011420649	7.150422965	-4.545622454	0.000183267	0.009737176	0.51723435
ENSRNOG00000014744	691631	Pacs2	protein_coding	-0.767453556	6.219956419	-4.543561065	0.000184163	0.009751142	0.519699777
ENSRNOG00000003704	289671	Fam184b	protein_coding	-1.006141706	2.894747224	-4.533328714	0.000188675	0.009921847	0.750425087
ENSRNOG00000008187	315579	Ubash3b	protein_coding	-0.915260512	5.020185696	-4.534343151	0.000188223	0.009921847	0.544420267
ENSRNOG00000030625	24825	Tf	protein_coding	-1.966909449	8.542462267	-4.53105032	0.000189694	0.00994154	0.49027619
ENSRNOG00000019495	114500	Gbx2	protein_coding	-4.650617903	-3.156702629	-4.523914772	0.000192924	0.01007652	0.389394932
ENSRNOG00000013887	24174	Adra2b	protein_coding	-3.941191559	-0.648560029	-4.52190797	0.000193842	0.010090275	0.661457335
ENSRNOG00000027623	680039	LOC680039	protein_coding	-0.447649625	6.906109263	-4.519073668	0.000195147	0.010123968	0.45335678
ENSRNOG00000019609	313536	B4galt2	protein_coding	0.794555832	6.300092091	4.514709811	0.000197172	0.010194723	0.455815869
ENSRNOG00000031168	295635	Arhgap15	protein_coding	1.320074123	2.620798541	4.507462514	0.000200583	0.01023371	0.749300346
ENSRNOG00000060130	502643	Ypel4	protein_coding	0.658215911	5.652520933	4.507831625	0.000200408	0.01023371	0.463914598
ENSRNOG00000061934	NA	AABR07044836.1	lincRNA	5.536749311	0.282604174	4.508200894	0.000200233	0.01023371	0.452084666
ENSRNOG00000008656	29219	Snca	protein_coding	0.655414438	8.148828671	4.5099662	0.000199398	0.01023371	0.438676831
ENSRNOG00000014793	192251	Gpr149	protein_coding	-1.635008531	1.956222568	-4.505987093	0.000201284	0.010235613	0.741254295
ENSRNOG00000049213	66024	Npy2r	protein_coding	-2.448766798	-0.706349306	-4.49748259	0.000205377	0.010409372	0.637471626
ENSRNOG00000001455	308173	Kif13a	protein_coding	-0.767626944	4.344564269	-4.492960925	0.000207587	0.010486884	0.521469803
ENSRNOG00000010834	362971	Mpped1	protein_coding	1.194322671	7.564622103	4.488794296	0.000209645	0.010539774	0.386306286
ENSRNOG00000009539	64015	Khdrbs3	protein_coding	0.852431488	7.710311741	4.488046544	0.000210016	0.010539774	0.384027811
ENSRNOG00000010793	315327	Spryd3	protein_coding	0.560005706	7.879396218	4.48670088	0.000210686	0.010539774	0.381779178
ENSRNOG00000054136	497101	Xkrx	protein_coding	-1.764790715	-1.199819251	-4.485207929	0.000211432	0.01054286	0.56780378
ENSRNOG00000060329	114511	Emb	protein_coding	0.462456098	4.003501549	4.481939603	0.000213074	0.010570687	0.525351206
ENSRNOG00000021663	500393	Vxn	protein_coding	1.518085855	8.437294384	4.480321018	0.000213892	0.010570687	0.372170701
ENSRNOG00000030124	25622	Ptpn11	protein_coding	-0.538092741	8.027991503	-4.480013374	0.000214048	0.010570687	0.367181108
ENSRNOG00000016675	54262	Kcnn2	protein_coding	0.852508512	3.951772179	4.472965008	0.00021765	0.01071423	0.531513016
ENSRNOG00000031927	29245	Klk6	protein_coding	-2.939793953	3.704811367	-4.465208854	0.000221684	0.010738338	0.609651863
ENSRNOG00000050795	NA	AABR07008016.1	pseudogene	-0.924446931	3.185287826	-4.463996899	0.000222322	0.010738338	0.577738597
ENSRNOG00000012238	365009	Clec3a	protein_coding	4.879693796	0.557746169	4.465327495	0.000221622	0.010738338	0.523285284
ENSRNOG00000014149	29358	Npy1r	protein_coding	1.053417773	4.65409667	4.465774533	0.000221388	0.010738338	0.445207752
ENSRNOG00000048915	684352	Twf2	protein_coding	0.783656112	5.092906752	4.468884445	0.000219763	0.010738338	0.413845223
ENSRNOG00000006591	685169	Fam163b	protein_coding	-0.961544893	6.784411817	-4.470335062	0.00021901	0.010738338	0.341011057
ENSRNOG00000050553	362802	Atp6v1c2	protein_coding	1.183232827	1.284238985	4.459174182	0.000224875	0.010827738	0.697354751
ENSRNOG00000003800	29481	Rgs9	protein_coding	-4.209047821	4.233409943	-4.45323344	0.000228061	0.010946945	0.532185489
ENSRNOG00000031038	362129	Gtdc1	protein_coding	0.815935914	5.435022828	4.451631252	0.000228928	0.010954437	0.348842197
ENSRNOG00000028404	360616	Ppp1r1b	protein_coding	-2.048239973	7.79063465	-4.448170318	0.000230813	0.011010407	0.294777075
ENSRNOG00000007707	500110	Zfp467	protein_coding	-0.953086266	3.54338072	-4.446390538	0.000231788	0.011022793	0.495052635
ENSRNOG00000010128	65192	Slc27a2	protein_coding	-3.128936649	-0.217171825	-4.445006384	0.000232549	0.011024963	0.587439129
ENSRNOG00000014029	313445	Klhl13	protein_coding	-1.573562896	5.830555512	-4.443552946	0.000233351	0.011029048	0.295547618
ENSRNOG00000012440	29447	Msra	protein_coding	0.586540204	3.363589189	4.434399935	0.000238465	0.011236319	0.499502423
ENSRNOG00000028274	293736	Myrf	protein_coding	-1.349609901	5.452702185	-4.432800951	0.00023937	0.011244575	0.31527697
ENSRNOG00000013213	316539	Epha4	protein_coding	1.03045582	7.834588206	4.431026432	0.000240379	0.011257623	0.252030281
ENSRNOG00000009577	362035	Ndst4	protein_coding	-4.83282782	0.37180097	-4.427238496	0.000242546	0.011290467	0.62527243
ENSRNOG00000030910	24406	Grik4	protein_coding	0.657177539	4.849821374	4.427871914	0.000242182	0.011290467	0.342891502
ENSRNOG00000015143	140941	Siah1	protein_coding	0.425577566	5.019905488	4.425697916	0.000243433	0.011297619	0.304789199
ENSRNOG00000006255	303070	Nipal4	protein_coding	-1.851524301	2.37631142	-4.424330673	0.000244222	0.011300237	0.575199374
ENSRNOG00000010440	24611	Gnal	protein_coding	-2.210174092	5.59704936	-4.421152132	0.000246069	0.011351569	0.257364255
ENSRNOG00000021218	83614	Pias3	protein_coding	0.46772262	4.514669368	4.418633833	0.000247541	0.011385414	0.338828517
ENSRNOG00000009206	305719	Fezf2	protein_coding	3.168714028	4.360901544	4.414613491	0.00024991	0.011426172	0.465440788
ENSRNOG00000048672	100360091	Tmem207	protein_coding	3.159425185	-1.980764071	4.415587056	0.000249335	0.011426172	0.165435188
ENSRNOG00000008356	315820	Myo5c	protein_coding	-1.093744245	1.459798262	-4.409658849	0.000252862	0.011526904	0.587166845
ENSRNOG00000008424	171435	Aagab	protein_coding	0.74439999	4.903669228	4.40145328	0.000257827	0.011649834	0.270585727
ENSRNOG00000016991	498910	Arl2bp	protein_coding	0.296628943	7.984330389	4.402859837	0.000256969	0.011649834	0.187337963
ENSRNOG00000002168	25254	Dspp	protein_coding	4.17739272	-1.573382895	4.402326424	0.000257294	0.011649834	0.184020434
ENSRNOG00000025012	290567	Chat	protein_coding	-3.426412615	0.234747073	-4.397806154	0.000260065	0.011700913	0.552180127
ENSRNOG00000058677	296913	Lsm8	protein_coding	0.542291094	4.649218652	4.397139544	0.000260476	0.011700913	0.268269431
ENSRNOG00000016182	24827	Tgfa	protein_coding	-1.483680875	4.247096724	-4.394879134	0.000261875	0.011729567	0.316075033
ENSRNOG00000018870	64057	Hapln2	protein_coding	-2.2274624	3.581708064	-4.393243943	0.000262892	0.01173508	0.449042676
ENSRNOG00000000781	171387	Rnf39	protein_coding	0.890385654	4.203062477	4.389802953	0.000265045	0.01173508	0.306251546
ENSRNOG00000015625	688736	MGC116202	protein_coding	0.620459139	4.487856099	4.390466577	0.000264628	0.01173508	0.281172388
ENSRNOG00000008810	117536	Nsmf	protein_coding	0.863412239	8.881843164	4.39147469	0.000263997	0.01173508	0.171106904
ENSRNOG00000014661	305691	Zfp385d	protein_coding	-1.2266384	3.275597567	-4.38519172	0.000267957	0.011830045	0.361248995
ENSRNOG00000047309	NA	Smim10l1	protein_coding	0.612474515	4.331609454	4.382541123	0.000269646	0.011870588	0.265382836
ENSRNOG00000011754	306616	Myom2	protein_coding	1.362768633	1.183124196	4.373363391	0.000275576	0.011958342	0.511682327
ENSRNOG00000056565	NA	AABR07059002.1	lincRNA	-1.241394845	-0.135955877	-4.374127556	0.000275078	0.011958342	0.437282257
ENSRNOG00000036869	680723	Tmem88b	protein_coding	-2.158953032	3.561063904	-4.377558137	0.00027285	0.011958342	0.390270304
ENSRNOG00000054497	682097	Taf4	protein_coding	-0.494029845	3.297195442	-4.375412056	0.000274241	0.011958342	0.353473327
ENSRNOG00000008025	362564	Bend5	protein_coding	0.754936839	3.758164215	4.372263079	0.000276296	0.011958342	0.310682479
ENSRNOG00000002903	303208	Specc1	protein_coding	-0.540213819	6.141885477	-4.372704414	0.000276007	0.011958342	0.11999462
ENSRNOG00000019606	497948	Trpv3	protein_coding	-1.970332042	-1.009061976	-4.366604937	0.000280027	0.012054245	0.310116843
ENSRNOG00000009746	313434	Akap17b	protein_coding	-0.479713344	4.941755538	-4.366530244	0.000280077	0.012054245	0.167327228
ENSRNOG00000031448	500566	Stpg1	protein_coding	1.275034373	2.18507782	4.362460183	0.000282792	0.012066183	0.445064361
ENSRNOG00000030763	25253	Dpp4	protein_coding	2.213827928	3.243621116	4.36097712	0.000283788	0.012066183	0.360195652
ENSRNOG00000020424	309014	Plpp4	protein_coding	-1.094129439	2.821523604	-4.361119179	0.000283693	0.012066183	0.35969938
ENSRNOG00000003538	66015	Adamts4	protein_coding	-1.651257504	4.716030611	-4.360262136	0.00028427	0.012066183	0.209654572
ENSRNOG00000038686	302671	Ap1s2	protein_coding	-1.573985341	5.038124602	-4.363583603	0.00028204	0.012066183	0.145538955
ENSRNOG00000046229	NA	AC130940.1	protein_coding	-1.305668304	1.171019563	-4.348552797	0.000292272	0.012087327	0.451982419
ENSRNOG00000017712	29131	Cartpt	protein_coding	-3.94007213	2.278440121	-4.350233649	0.000291109	0.012087327	0.430954542
ENSRNOG00000039191	498608	Yjefn3	protein_coding	1.625679049	1.902582029	4.346067645	0.000293999	0.012087327	0.41290302
ENSRNOG00000013690	362793	Clba1	protein_coding	0.607210926	3.028839056	4.347443154	0.000293042	0.012087327	0.332114576
ENSRNOG00000001302	25369	Adora2a	protein_coding	-3.505988909	3.970803696	-4.35151368	0.000290227	0.012087327	0.277006569
ENSRNOG00000024120	295144	Rxfp1	protein_coding	1.930522595	4.240470367	4.348606493	0.000292235	0.012087327	0.268117598
ENSRNOG00000019163	60565	Syt6	protein_coding	-2.339288561	4.842729903	-4.353809588	0.000288652	0.012087327	0.230920386
ENSRNOG00000007374	24806	Tac1	protein_coding	-3.009501154	4.937492327	-4.356781382	0.000286625	0.012087327	0.181551152
ENSRNOG00000013282	309928	Mctp1	protein_coding	-1.631528434	4.416520028	-4.349607768	0.000291542	0.012087327	0.17484029
ENSRNOG00000018363	313525	Hectd3	protein_coding	-0.527893977	4.910696831	-4.355508718	0.000287491	0.012087327	0.143450834
ENSRNOG00000004137	287178	Ubtd2	protein_coding	0.517365541	5.065019294	4.34580609	0.000294181	0.012087327	0.117858343
ENSRNOG00000014291	100362548	Elp3	protein_coding	0.770463276	7.272029297	4.355962061	0.000287182	0.012087327	0.074616237
ENSRNOG00000006828	314126	Baz1a	protein_coding	-1.426821138	2.129234011	-4.342920331	0.000296201	0.012112149	0.375032237
ENSRNOG00000009971	500132	Plekha8	protein_coding	-0.461805616	3.817564031	-4.342697526	0.000296358	0.012112149	0.225561633
ENSRNOG00000015079	313648	Ddost	protein_coding	0.369019017	6.901968344	4.340662528	0.000297791	0.012138537	0.037994182
ENSRNOG00000060693	292767	Catsperg	protein_coding	1.48145526	1.46145282	4.338670343	0.000299201	0.012163833	0.437380111
ENSRNOG00000052689	NA	AABR07072264.4	lincRNA	2.803045951	0.415378009	4.332055593	0.000303931	0.012271692	0.400111116
ENSRNOG00000011042	501196	RGD1560925	protein_coding	1.690066952	0.030781939	4.329932007	0.000305466	0.012271692	0.393530073
ENSRNOG00000054246	679711	LOC679711	protein_coding	-1.04870562	-0.173873513	-4.332611773	0.000303531	0.012271692	0.36030161
ENSRNOG00000014714	114246	Trpv6	protein_coding	2.480931436	4.865684991	4.329420289	0.000305837	0.012271692	0.194894592
ENSRNOG00000029938	289021	Pik3c2b	protein_coding	-0.754684966	4.46724814	-4.330639247	0.000304954	0.012271692	0.142716442
ENSRNOG00000019134	25324	Htr4	protein_coding	-3.316073754	-1.725976428	-4.326509269	0.000307955	0.012324603	0.263629506
ENSRNOG00000038738	685203	LOC685203	protein_coding	-1.080391796	1.901163731	-4.323732041	0.00030999	0.01234375	0.37976086
ENSRNOG00000013290	361625	Nrip3	protein_coding	0.939740949	7.481278332	4.323669749	0.000310036	0.01234375	3.14E-05
ENSRNOG00000038328	497913	Gjc2	protein_coding	-1.787915237	4.549571815	-4.319370194	0.000313213	0.012406141	0.16134797
ENSRNOG00000015756	296136	AABR07053687.1	protein_coding	0.411961242	5.062795527	4.319758155	0.000312925	0.012406141	0.056327388
ENSRNOG00000010730	362727	Efcab10	protein_coding	1.167125482	0.445597238	4.309978881	0.000320267	0.01265303	0.339052383
ENSRNOG00000019744	NA	AABR07032097.1	protein_coding	0.874362127	3.273900332	4.306498648	0.000322922	0.012705821	0.205071989
ENSRNOG00000034134	314855	Cpm	protein_coding	-1.546087939	4.208632578	-4.306066673	0.000323253	0.012705821	0.132115473
ENSRNOG00000011654	310344	Plk4	protein_coding	-1.108652025	0.509677527	-4.30331964	0.000325366	0.01273102	0.358402208
ENSRNOG00000017737	81821	Dgkz	protein_coding	0.929454399	8.9279155	4.303085618	0.000325547	0.01273102	-0.033603627
ENSRNOG00000002053	289486	Fras1	protein_coding	-1.227860192	3.577851512	-4.301011773	0.000327152	0.012761406	0.14120106
ENSRNOG00000029427	298555	Grhl3	protein_coding	1.995427687	0.068361295	4.297074076	0.000330222	0.012848623	0.263679068
ENSRNOG00000014874	305454	Zfyve28	protein_coding	-0.42299361	5.053350754	-4.293433873	0.000333085	0.012894915	-0.006318452
ENSRNOG00000000826	64665	Flot1	protein_coding	0.518066731	6.889525788	4.293924396	0.000332698	0.012894915	-0.070163017
ENSRNOG00000052508	NA	AABR07061333.1	protein_coding	0.933500252	0.820651831	4.287640826	0.000337694	0.012918987	0.327560821
ENSRNOG00000011245	293947	Arhgap18	protein_coding	-0.89706666	2.483577345	-4.288312023	0.000337156	0.012918987	0.246316798
ENSRNOG00000007575	298062	Plppr1	protein_coding	-1.668027508	3.3637374	-4.287678106	0.000337664	0.012918987	0.142168845
ENSRNOG00000052431	NA	AC130862.1	miRNA	-1.185269033	-1.579802808	-4.286932945	0.000338261	0.012918987	0.098789084
ENSRNOG00000059866	NA	AABR07001432.1	antisense	1.460669546	4.866639749	4.291152615	0.000334892	0.012918987	0.063377965
ENSRNOG00000012771	314336	Ddx41	protein_coding	0.542699503	5.191401712	4.286339398	0.000338738	0.012918987	-0.019829801
ENSRNOG00000058626	246325	Kcnh8	protein_coding	-3.125619107	-1.477349252	-4.28505539	0.000339771	0.012926399	0.013412527
ENSRNOG00000033059	100361647	Galnt6	protein_coding	-1.762616913	2.558070981	-4.27504752	0.000347934	0.013204336	0.231966656
ENSRNOG00000017109	293623	Rassf7	protein_coding	1.200528592	2.13738047	4.270857455	0.000351409	0.013242583	0.242008853
ENSRNOG00000009955	310463	Plch1	protein_coding	-0.952122129	2.838977485	-4.270724786	0.00035152	0.013242583	0.156017411
ENSRNOG00000002229	64532	Adcy5	protein_coding	-1.395841496	7.208264428	-4.272514179	0.000350031	0.013242583	-0.119080251
ENSRNOG00000027658	317608	Gpr101	protein_coding	-5.357570298	-0.702691918	-4.264923248	0.000356391	0.013263946	0.212567869
ENSRNOG00000004709	314374	Foxn3	protein_coding	-0.849879738	4.485574928	-4.26568371	0.000355749	0.013263946	-0.011386202
ENSRNOG00000017359	301575	Itm2c	protein_coding	0.47213944	9.691112542	4.267889636	0.000353892	0.013263946	-0.101008118
ENSRNOG00000018390	361527	Pld3	protein_coding	0.717710104	8.49221703	4.266811679	0.000354798	0.013263946	-0.12520894
ENSRNOG00000054371	24681	Prkcg	protein_coding	0.861475867	7.673664579	4.266907724	0.000354717	0.013263946	-0.130703289
ENSRNOG00000038720	314198	Cdkl1	protein_coding	0.935439875	3.392989584	4.263610147	0.000357503	0.013273268	0.108913498
ENSRNOG00000009037	171396	Sulf1	protein_coding	-2.215749029	4.606731122	-4.261621776	0.000359193	0.013303968	-0.030684873
ENSRNOG00000019283	29597	P2ry2	protein_coding	-1.344569559	0.444667079	-4.250276468	0.000368992	0.013304609	0.243408556
ENSRNOG00000058637	NA	AABR07003304.2	lincRNA	1.464924253	-0.616048499	4.253192663	0.000366448	0.013304609	0.16368194
ENSRNOG00000003746	29584	Gjb1	protein_coding	-2.050461798	3.471709739	-4.253196935	0.000366445	0.013304609	0.122502605
ENSRNOG00000013237	NA	AABR07027925.1	protein_coding	2.753098013	0.158632637	4.250604778	0.000368705	0.013304609	0.119775519
ENSRNOG00000013238	NA	Tmem14a	protein_coding	0.634047491	3.643339896	4.25314616	0.000366489	0.013304609	0.048232628
ENSRNOG00000038004	295695	Zfp804a	protein_coding	-1.3537636	3.943055246	-4.25342736	0.000366244	0.013304609	-0.003407715
ENSRNOG00000021047	301035	Lrrfip2	protein_coding	-0.513996087	4.796946369	-4.256443719	0.000363633	0.013304609	-0.075952693
ENSRNOG00000024492	362037	Ap1ar	protein_coding	0.429796654	5.598526656	4.258600458	0.000361777	0.013304609	-0.114620082
ENSRNOG00000021067	63848	Fxyd7	protein_coding	1.424401783	6.152057128	4.258537315	0.000361831	0.013304609	-0.11959826
ENSRNOG00000015089	292168	Mcoln2	protein_coding	3.257631717	-1.383656538	4.257242792	0.000362944	0.013304609	-0.167117444
ENSRNOG00000047450	497798	Lmo3	protein_coding	-1.218640547	6.956058931	-4.251853498	0.000367614	0.013304609	-0.167771846
ENSRNOG00000059510	100910792	AABR07027870.1	protein_coding	0.618182009	6.924121809	4.249614385	0.000369572	0.013304609	-0.173632657
ENSRNOG00000001687	288204	Crybg3	protein_coding	-1.0188779	2.930829189	-4.248505057	0.000370546	0.013308576	0.088255131
ENSRNOG00000030759	317494	Nhs	protein_coding	-1.637050605	1.325987977	-4.237164933	0.000380651	0.013451999	0.191499735
ENSRNOG00000018606	170816	Olr59	protein_coding	3.480904336	2.89412766	4.239320549	0.000378709	0.013451999	0.189799983
ENSRNOG00000031523	NA	AABR07071287.1	protein_coding	2.238055293	-0.357845468	4.241632377	0.000376638	0.013451999	0.109228746
ENSRNOG00000002548	304913	Tnn	protein_coding	4.715452751	0.111458627	4.240687917	0.000377483	0.013451999	0.03102595
ENSRNOG00000062216	NA	AABR07012065.3	processed_pseudogene	1.838475079	-0.98074421	4.238116275	0.000379793	0.013451999	-0.048983986
ENSRNOG00000017035	307302	Cep120	protein_coding	-0.503229041	5.261934452	-4.23954912	0.000378504	0.013451999	-0.151786433
ENSRNOG00000010472	296081	Ccdc32	protein_coding	0.566113763	6.304704062	4.238317225	0.000379612	0.013451999	-0.191789924
ENSRNOG00000021472	295619	Ermn	protein_coding	-2.08225063	5.505967228	-4.235090229	0.000382529	0.013487443	-0.140632936
ENSRNOG00000049171	25525	Pspn	protein_coding	-1.071223696	-0.035137844	-4.233836283	0.000383669	0.013496744	0.195387027
ENSRNOG00000019184	25339	Npr3	protein_coding	2.223112797	0.547093642	4.227671792	0.000389322	0.01354302	0.190431835
ENSRNOG00000018268	291936	Hhip	protein_coding	-1.733916947	1.719025607	-4.221626704	0.000394946	0.01354302	0.158413615
ENSRNOG00000012278	25443	Fgf10	protein_coding	-2.631438346	-0.122752595	-4.222903814	0.000393751	0.01354302	0.157070196
ENSRNOG00000056714	338477	Sla	protein_coding	-2.033925471	1.717515758	-4.21983981	0.000396624	0.01354302	0.12729164
ENSRNOG00000052510	316527	Wnt10a	protein_coding	2.114927291	3.179804205	4.22956982	0.000387573	0.01354302	0.105836798
ENSRNOG00000042561	499655	Cks1b	protein_coding	0.724670238	2.330796012	4.219305141	0.000397128	0.01354302	0.104882065
ENSRNOG00000055652	NA		snoRNA	-1.491005702	-0.790762955	-4.225029737	0.00039177	0.01354302	0.06941271
ENSRNOG00000006353	311202	Large2	protein_coding	-2.129921543	-1.127208069	-4.221361199	0.000395195	0.01354302	-0.021410693
ENSRNOG00000000906	360757	Medag	protein_coding	1.809820339	4.114649225	4.220802199	0.000395719	0.01354302	-0.030401341
ENSRNOG00000038610	NA	AABR07034445.1	protein_coding	2.64335623	-0.886626597	4.221599424	0.000394972	0.01354302	-0.103850739
ENSRNOG00000006329	305549	Peli1	protein_coding	-0.704614136	4.435337272	-4.219132688	0.00039729	0.01354302	-0.152252095
ENSRNOG00000021815	303369	Lig3	protein_coding	-0.520225255	4.985912486	-4.230259836	0.000386939	0.01354302	-0.152687659
ENSRNOG00000002626	100360015	Car10	protein_coding	1.318999697	5.850116866	4.220237513	0.00039625	0.01354302	-0.201995359
ENSRNOG00000000007	24379	Gad1	protein_coding	-0.938742047	8.320294445	-4.219912949	0.000396555	0.01354302	-0.234654964
ENSRNOG00000028622	361812	Pnpla1	protein_coding	1.498523758	0.465058643	4.214953764	0.000401249	0.013605155	0.161481177
ENSRNOG00000055496	103690166	LOC103690166	protein_coding	-1.046033538	1.902845587	-4.21622348	0.000400042	0.013605155	0.114636849
ENSRNOG00000018985	25238	Grk2	protein_coding	0.578891301	7.599410719	4.214415375	0.000401762	0.013605155	-0.254279411
ENSRNOG00000004805	363674	Stac2	protein_coding	1.656832009	6.968393737	4.2123253	0.000403759	0.013642808	-0.24367083
ENSRNOG00000007431	287285	Shroom1	protein_coding	0.695294125	3.483742075	4.205018244	0.00041082	0.013820786	-0.035434122
ENSRNOG00000024578	287803	Ttyh2	protein_coding	-1.061300711	4.362089475	-4.205220722	0.000410623	0.013820786	-0.137225407
ENSRNOG00000007455	287564	Tmem132e	protein_coding	-1.655375503	3.711217013	-4.200975173	0.00041478	0.013897866	-0.108785226
ENSRNOG00000018217	54309	Syt5	protein_coding	0.741567344	7.688471933	4.200837902	0.000414916	0.013897866	-0.285732352
ENSRNOG00000039649	100359918	Lnp1	protein_coding	-3.472186016	0.033884112	-4.196545143	0.000419163	0.01397316	0.133938176
ENSRNOG00000056746	310588	Tchh	protein_coding	-1.013119578	1.150198998	-4.195821131	0.000419884	0.01397316	0.127408057
ENSRNOG00000058975	685244	Iqsec2	protein_coding	0.926584779	6.998117242	4.197506318	0.000418208	0.01397316	-0.29326339
ENSRNOG00000001270	304485	Hvcn1	protein_coding	-0.95125074	2.049855743	-4.192621122	0.000423084	0.013990628	0.051025712
ENSRNOG00000031939	NA	AABR07066416.1	protein_coding	1.028609882	2.625839902	4.192908268	0.000422796	0.013990628	0.016314252
ENSRNOG00000012785	296758	Armc10	protein_coding	0.350637133	5.320931357	4.192572681	0.000423133	0.013990628	-0.258688526
ENSRNOG00000001478	246770	Gtf2ird1	protein_coding	-1.233887295	1.545301967	-4.190143534	0.000425579	0.014041369	0.10463066
ENSRNOG00000016714	307982	Nrap	protein_coding	-1.442274416	-0.685916405	-4.180868226	0.000435049	0.014054323	0.022323548
ENSRNOG00000003064	81506	Bst1	protein_coding	2.03464815	-0.513532664	4.185006315	0.000430798	0.014054323	-0.016313769
ENSRNOG00000027645	685882	Syndig1l	protein_coding	-4.210663421	3.314666175	-4.181164335	0.000434743	0.014054323	-0.019377211
ENSRNOG00000002911	24186	Alb	protein_coding	1.296709814	2.70894155	4.18717179	0.00042859	0.014054323	-0.021700806
ENSRNOG00000008837	25698	Ass1	protein_coding	-1.157137788	3.744392532	-4.185514235	0.000430279	0.014054323	-0.162221868
ENSRNOG00000000967	65984	Aacs	protein_coding	0.641733153	5.567151052	4.18611422	0.000429667	0.014054323	-0.278663492
ENSRNOG00000008530	300748	Stoml1	protein_coding	0.520346502	5.767419661	4.188597026	0.000427143	0.014054323	-0.289239103
ENSRNOG00000019484	116509	Slc6a9	protein_coding	-1.169600747	5.826335564	-4.181873727	0.000434012	0.014054323	-0.299204499
ENSRNOG00000010365	24949	Syn1	protein_coding	0.790384438	9.609548254	4.181332065	0.00043457	0.014054323	-0.308049263
ENSRNOG00000037476	304571	Galnt9	protein_coding	1.46000074	6.564631579	4.180825676	0.000435093	0.014054323	-0.318015093
ENSRNOG00000034087	450231	Krt42	protein_coding	1.992883574	-0.382102777	4.177225176	0.000438826	0.014145254	0.014264173
ENSRNOG00000027229	290959	Slc35d2	protein_coding	-1.240106533	1.113232463	-4.172997423	0.00044325	0.014162483	0.078365154
ENSRNOG00000029837	NA	AABR07056636.1	protein_coding	0.661473953	1.827275093	4.175600855	0.000440521	0.014162483	0.046627489
ENSRNOG00000008644	25628	Nkx2-1	protein_coding	-3.498660932	-1.637506905	-4.169717143	0.000446714	0.014162483	-0.126680104
ENSRNOG00000013171	24415	Grm2	protein_coding	2.189174982	4.948061995	4.172549057	0.000443722	0.014162483	-0.198589943
ENSRNOG00000013287	305854	Sall2	protein_coding	-0.806466805	5.467832934	-4.169922084	0.000446497	0.014162483	-0.314279118
ENSRNOG00000004180	680647	Tafa2	protein_coding	-1.678790924	5.496738006	-4.170243778	0.000446156	0.014162483	-0.321683672
ENSRNOG00000015371	300054	Foxh1	protein_coding	0.779824719	6.00671103	4.170344414	0.000446049	0.014162483	-0.335785982
ENSRNOG00000048617	60334	Ensa	protein_coding	0.522552878	8.478587315	4.173387769	0.00044284	0.014162483	-0.343041241
ENSRNOG00000018797	360034	Myrip	protein_coding	0.5903597	6.504173539	4.168435211	0.000448075	0.014176458	-0.358564027
ENSRNOG00000020743	308445	Cyp2s1	protein_coding	-1.003605264	2.085443444	-4.162841231	0.000454062	0.014307128	-0.021910408
ENSRNOG00000010370	363599	Tnip1	protein_coding	0.374872925	5.581752105	4.163120082	0.000453762	0.014307128	-0.340991382
ENSRNOG00000060194	NA	AABR07019254.2	lincRNA	1.313349779	1.015873214	4.15914257	0.000458064	0.014345236	0.052658981
ENSRNOG00000060542	363502	Mid2	protein_coding	-0.879417539	4.318516207	-4.160029889	0.000457101	0.014345236	-0.256682317
ENSRNOG00000005041	338401	Crip2	protein_coding	0.602478717	6.774408555	4.159192195	0.00045801	0.014345236	-0.383874543
ENSRNOG00000000567	60630	Unc5b	protein_coding	-0.768421903	4.96915949	-4.157723565	0.000459609	0.014364422	-0.303512887
ENSRNOG00000008834	306096	Dach1	protein_coding	-2.398555105	1.025146898	-4.153944059	0.00046375	0.014432184	0.036552376
ENSRNOG00000014840	309242	Gna14	protein_coding	2.020364966	1.69476905	4.154795865	0.000462813	0.014432184	0.010698421
ENSRNOG00000027066	364858	Stk32a	protein_coding	-1.597198907	1.472258087	-4.153183362	0.000464587	0.014432184	0.010494713
ENSRNOG00000003028	287845	Dnah17	protein_coding	0.560175411	3.530586859	4.149276464	0.000468914	0.014508097	-0.171995791
ENSRNOG00000002369	54297	Rgs8	protein_coding	-0.9056004	6.278387649	-4.149353525	0.000468829	0.014508097	-0.401158223
ENSRNOG00000056493	362867	Mybpc1	protein_coding	3.651469212	0.936543602	4.14675698	0.000471726	0.01456584	-0.013044162
ENSRNOG00000023100	362553	Tctex1d1	protein_coding	-1.352889096	1.724629723	-4.141657501	0.000477469	0.014713671	-0.023790002
ENSRNOG00000010911	300967	Tmem108	protein_coding	1.000618809	3.787464204	4.137662085	0.000482017	0.014824174	-0.220631186
ENSRNOG00000024335	311112	Fastkd1	protein_coding	-0.549246673	3.237016549	-4.135300605	0.000484725	0.014877775	-0.196309205
ENSRNOG00000025502	307398	Arhgef37	protein_coding	-0.690860911	3.17137017	-4.129334554	0.000491636	0.015000238	-0.182062458
ENSRNOG00000014312	NA	AC109737.1	protein_coding	3.264895419	-0.707681214	4.129893085	0.000490984	0.015000238	-0.280825434
ENSRNOG00000007334	300025	Ly6h	protein_coding	0.693061989	6.894783741	4.129751355	0.00049115	0.015000238	-0.451894951
ENSRNOG00000053875	289786	Nacad	protein_coding	-0.513956329	5.608972254	-4.125702791	0.00049589	0.015070371	-0.425385866
ENSRNOG00000020748	367171	Map4	protein_coding	-0.645308686	8.142159351	-4.126172459	0.000495338	0.015070371	-0.456272877
ENSRNOG00000019985	63882	Asic4	protein_coding	-1.638697518	4.079226854	-4.123842812	0.000498084	0.01508368	-0.320831928
ENSRNOG00000021259	24686	Prnp	protein_coding	0.361152768	9.811052533	4.123671467	0.000498286	0.01508368	-0.435971202
ENSRNOG00000051943	NA	LOC102547817	lincRNA	0.932836146	1.753447823	4.119814212	0.000502867	0.015162782	-0.064328549
ENSRNOG00000042189	246324	Rab31	protein_coding	0.401221994	6.720455628	4.120555597	0.000501984	0.015162782	-0.473446037
ENSRNOG00000039862	500000	Cldn12	protein_coding	-0.530428818	5.406573407	-4.118607058	0.00050431	0.015176574	-0.441849707
ENSRNOG00000020388	309008	Inpp5f	protein_coding	-0.73174072	5.605951477	-4.11741039	0.000505744	0.015190058	-0.450095229
ENSRNOG00000015835	300992	Cacna2d2	protein_coding	-0.843360887	5.990890369	-4.115551499	0.000507979	0.015227519	-0.470148613
ENSRNOG00000003443	304666	Klf1	protein_coding	1.233971745	0.025319626	4.110060084	0.000514641	0.015257609	-0.076651298
ENSRNOG00000020706	54263	Kcnn3	protein_coding	-1.31318988	1.585001051	-4.11360178	0.000510335	0.015257609	-0.088658977
ENSRNOG00000010053	116506	Calcr	protein_coding	-4.331287302	-2.35585603	-4.111412354	0.000512993	0.015257609	-0.276687527
ENSRNOG00000032546	362831	Dot1l	protein_coding	-0.576135683	4.327948894	-4.109018316	0.000515915	0.015257609	-0.367055893
ENSRNOG00000021338	338474	Tmem132a	protein_coding	0.76067831	8.416966445	4.111815433	0.000512502	0.015257609	-0.487398999
ENSRNOG00000004672	116486	Sec14l2	protein_coding	0.550158376	6.507720648	4.112464655	0.000511713	0.015257609	-0.49025651
ENSRNOG00000012362	140724	Cacng3	protein_coding	0.628823985	7.038201744	4.109171936	0.000515727	0.015257609	-0.50059738
ENSRNOG00000001198	498193	Fam222a	protein_coding	-0.991473818	2.212484001	-4.102357057	0.000524133	0.015470968	-0.16244101
ENSRNOG00000012701	293016	Map7	protein_coding	-1.024404262	5.688549889	-4.10133403	0.000525407	0.015476674	-0.491596344
ENSRNOG00000005353	312603	Rybp	protein_coding	-0.526235753	6.075544148	-4.100589817	0.000526335	0.015476674	-0.512653221
ENSRNOG00000015473	308291	Phactr2	protein_coding	-1.641114907	1.827754036	-4.093012604	0.000535883	0.015727401	-0.158273385
ENSRNOG00000004466	296408	Fam210b	protein_coding	-0.812945292	3.123356236	-4.08947196	0.000540403	0.015811026	-0.294763532
ENSRNOG00000016791	29194	Chka	protein_coding	-0.547330824	4.887601469	-4.089174678	0.000540785	0.015811026	-0.472947021
ENSRNOG00000003585	302538	Sytl5	protein_coding	-1.386269132	1.256244686	-4.085530645	0.00054548	0.015918104	-0.127541352
ENSRNOG00000056112	NA	AABR07012065.1	lincRNA	1.89374995	-0.191428272	4.083465412	0.000548159	0.015966048	-0.204167899
ENSRNOG00000015306	24785	Slc9a4	protein_coding	-1.539481226	0.365342833	-4.08180481	0.000550323	0.015998829	-0.120980536
ENSRNOG00000015137	361747	Spata6l	protein_coding	0.816470957	1.146212913	4.079026329	0.000553963	0.016029244	-0.121023905
ENSRNOG00000015440	290805	Wrn	protein_coding	-0.927560838	2.591216604	-4.078663359	0.00055444	0.016029244	-0.237284547
ENSRNOG00000003033	287745	Plcd3	protein_coding	0.788976246	3.723763968	4.078178282	0.000555078	0.016029244	-0.357638438
ENSRNOG00000027326	289717	Tada2b	protein_coding	-0.284800245	5.567710977	-4.077834862	0.000555531	0.016029244	-0.545515675
ENSRNOG00000031801	287989	Ephb3	protein_coding	1.174401127	4.542979658	4.076647985	0.000557097	0.016044395	-0.428747443
ENSRNOG00000060635	NA	AABR07052897.3	lincRNA	-0.809197523	3.406243762	-4.073732838	0.000560963	0.016095566	-0.362059792
ENSRNOG00000061215	117024	Crym	protein_coding	0.944065933	7.323021159	4.074287616	0.000560225	0.016095566	-0.580321037
ENSRNOG00000008058	266681	Tmprss5	protein_coding	-2.521262138	0.984761812	-4.069343838	0.000566834	0.016143775	-0.14850291
ENSRNOG00000026186	308021	Syde2	protein_coding	-1.016929617	2.056786158	-4.07159961	0.000563809	0.016143775	-0.20165039
ENSRNOG00000008865	363152	Stac	protein_coding	-3.461238156	-1.603188605	-4.070086379	0.000565837	0.016143775	-0.287186534
ENSRNOG00000053450	369016	Myadm	protein_coding	0.510645994	6.195370396	4.069969647	0.000565993	0.016143775	-0.581136995
ENSRNOG00000017441	117557	Tpm3	protein_coding	0.334084311	7.305102132	4.067938724	0.000568727	0.016167791	-0.596803054
ENSRNOG00000010624	309969	Ap3b1	protein_coding	-0.585668861	4.168726231	-4.063994075	0.000574074	0.016289737	-0.471092519
ENSRNOG00000022283	294303	Lhfpl5	protein_coding	0.905842425	3.286656838	4.061867608	0.000576977	0.016342019	-0.322594633
ENSRNOG00000016955	291320	Mindy3	protein_coding	0.465420198	5.845427031	4.061091812	0.00057804	0.016342081	-0.591113821
ENSRNOG00000021745	365748	Bhlhe22	protein_coding	1.99277746	4.63227096	4.05892655	0.000581016	0.016376178	-0.489378404
ENSRNOG00000001190	304546	Git2	protein_coding	-0.320555665	5.140503847	-4.058668947	0.000581371	0.016376178	-0.562166234
ENSRNOG00000022162	311876	Pbx3	protein_coding	-1.937354409	4.130656304	-4.0571808	0.000583427	0.0164041	-0.469880616
ENSRNOG00000056343	305922	Lats2	protein_coding	-0.806555689	4.55342559	-4.054640663	0.000586953	0.016443227	-0.542237266
ENSRNOG00000029903	306404	Spock3	protein_coding	-1.515704736	6.636376031	-4.054896966	0.000586596	0.016443227	-0.62188441
ENSRNOG00000028908	685161	Eppin	protein_coding	-0.854492516	0.83878181	-4.053090856	0.000589115	0.016465181	-0.181869403
ENSRNOG00000051528	316767	Ddx11	protein_coding	-1.250314344	0.097026425	-4.050508514	0.000592735	0.016465181	-0.188486119
ENSRNOG00000001726	288028	Tmem44	protein_coding	0.705402824	4.638847659	4.050700339	0.000592465	0.016465181	-0.519014824
ENSRNOG00000050983	50872	Hpcal4	protein_coding	0.859924262	9.387910818	4.052491242	0.000589953	0.016465181	-0.606710549
ENSRNOG00000017003	362398	Plxna1	protein_coding	1.310323826	6.098517633	4.05026293	0.00059308	0.016465181	-0.610757471
ENSRNOG00000056559	NA	AABR07034669.1	lincRNA	0.718832264	2.804393634	4.048079273	0.00059616	0.016520918	-0.308825125
ENSRNOG00000008138	NA	Jhy	protein_coding	-0.966706298	2.126065937	-4.04413225	0.000601767	0.016616543	-0.286812813
ENSRNOG00000025164	25334	Bhlha15	protein_coding	1.420367098	-1.385327759	4.04447061	0.000601285	0.016616543	-0.386125225
ENSRNOG00000016405	171085	Pcsk4	protein_coding	1.198306659	2.961566943	4.042584129	0.000603981	0.016636816	-0.316683755
ENSRNOG00000012697	296610	Spaca9	protein_coding	1.940450652	-1.208494573	4.03961238	0.000608253	0.016636816	-0.345935951
ENSRNOG00000057031	78974	Six3	protein_coding	-6.305071882	-1.294488243	-4.038431154	0.00060996	0.016636816	-0.408550594
ENSRNOG00000032517	27256	Cntn6	protein_coding	-0.966111855	3.7710458	-4.04110892	0.000606098	0.016636816	-0.494215214
ENSRNOG00000005345	24877	Vsnl1	protein_coding	0.915287696	9.814345357	4.040604634	0.000606823	0.016636816	-0.628998423
ENSRNOG00000014791	103691034	Peg3	protein_coding	-0.607438783	9.233504641	-4.040989911	0.000606269	0.016636816	-0.639983518
ENSRNOG00000017941	246294	Optn	protein_coding	0.327792665	6.526886797	4.038362045	0.00061006	0.016636816	-0.663266528
ENSRNOG00000006200	266680	St18	protein_coding	-1.826189632	2.035258401	-4.033571061	0.000617032	0.01670865	-0.267790729
ENSRNOG00000043366	NA	AABR07063829.1	pseudogene	0.833220389	2.021712025	4.035257381	0.000614569	0.01670865	-0.270308438
ENSRNOG00000001750	117275	Chrd	protein_coding	1.34505041	2.825765647	4.034754404	0.000615302	0.01670865	-0.330789349
ENSRNOG00000001785	303828	Etv5	protein_coding	0.804360214	6.654117785	4.03429887	0.000615967	0.01670865	-0.669250791
ENSRNOG00000010060	315435	Panx1	protein_coding	0.887658285	5.064817927	4.032471398	0.000618643	0.016717424	-0.60585774
ENSRNOG00000012482	64457	Ndrg4	protein_coding	-0.367271724	10.78301588	-4.031870287	0.000619526	0.016717424	-0.619113797
ENSRNOG00000021670	310418	Frem2	protein_coding	-1.49166903	1.349106666	-4.029362171	0.000623222	0.016737303	-0.270422883
ENSRNOG00000057939	NA	AABR07019253.1	lincRNA	1.347166021	-0.965645623	4.0276949	0.000625691	0.016737303	-0.373334463
ENSRNOG00000022386	361757	Opalin	protein_coding	-1.817040469	5.867438147	-4.027162097	0.000626482	0.016737303	-0.639037722
ENSRNOG00000005007	497770	Scn3a	protein_coding	-0.440628682	5.440265937	-4.030453763	0.00062161	0.016737303	-0.648716189
ENSRNOG00000004650	79146	Begain	protein_coding	0.82885729	6.575200658	4.028855175	0.000623972	0.016737303	-0.680668925
ENSRNOG00000012764	362300	Agap3	protein_coding	0.696277349	8.106323663	4.026961726	0.00062678	0.016737303	-0.687216186
ENSRNOG00000014395	140588	Gli3	protein_coding	-1.060110728	1.594476143	-4.026063975	0.000628116	0.016743958	-0.260027312
ENSRNOG00000040166	499506	Ankrd34b	protein_coding	-0.799836125	4.127070902	-4.025101421	0.000629551	0.01675324	-0.555604913
ENSRNOG00000017030	282546	Arid1b	protein_coding	-0.304774257	6.425135185	-4.023105848	0.000632538	0.016803694	-0.69913387
ENSRNOG00000058856	688621	Tslp	protein_coding	0.711739053	0.454350743	4.020885767	0.000635877	0.016805474	-0.240331188
ENSRNOG00000061526	292684	Rsph6a	protein_coding	0.717833674	1.206630108	4.021247244	0.000635332	0.016805474	-0.253893045
ENSRNOG00000017850	192252	Dctpp1	protein_coding	0.866695816	1.741359591	4.021305233	0.000635245	0.016805474	-0.282979009
ENSRNOG00000021359	311403	Mtfr1	protein_coding	-0.81737813	0.741290989	-4.018493006	0.000639495	0.016859968	-0.25004489
ENSRNOG00000000775	24558	Mog	protein_coding	-1.652370834	6.198541988	-4.018076552	0.000640127	0.016859968	-0.685789561
ENSRNOG00000049580	83683	Gpr6	protein_coding	-3.388172214	1.967702194	-4.016010261	0.000643272	0.01686827	-0.302078524
ENSRNOG00000053766	56820	Ramp3	protein_coding	1.750245151	3.200102621	4.016289879	0.000642845	0.01686827	-0.372340894
ENSRNOG00000009149	315509	Jam3	protein_coding	-0.856358802	4.558232559	-4.014995451	0.000644822	0.01686827	-0.598807772
ENSRNOG00000013442	296639	Ciz1	protein_coding	0.716807546	6.515489296	4.0153537	0.000644274	0.01686827	-0.710712662
ENSRNOG00000017333	64440	Syt4	protein_coding	0.556077424	8.320541813	4.014088117	0.000646211	0.016875952	-0.713741548
ENSRNOG00000017879	361388	Gab1	protein_coding	-1.046160296	3.680805697	-4.012746356	0.00064827	0.016901088	-0.514780978
ENSRNOG00000010905	25431	Dlx5	protein_coding	-1.716121807	2.764567943	-4.011522933	0.000650153	0.01692156	-0.444103261
ENSRNOG00000002697	317296	Mtmr1	protein_coding	0.493269386	5.773500325	4.010009401	0.000652491	0.016953764	-0.704623407
ENSRNOG00000058068	338458	Obscn	protein_coding	-1.47298442	0.765564541	-4.007346705	0.000656624	0.016969467	-0.269286232
ENSRNOG00000002571	363538	Tekt5	protein_coding	1.285052889	0.327983869	4.00124348	0.000666196	0.016969467	-0.281282946
ENSRNOG00000062063	NA	AABR07044441.1	lincRNA	1.196168564	0.011595886	4.005240303	0.000659912	0.016969467	-0.298934548
ENSRNOG00000031706	498731	RGD1563601	processed_pseudogene	0.623900235	3.509682262	4.005936785	0.000658823	0.016969467	-0.514066856
ENSRNOG00000004756	24805	Syt2	protein_coding	-1.624694521	4.073698328	-4.006323807	0.000658219	0.016969467	-0.515720119
ENSRNOG00000032703	313874	Rasgrp3	protein_coding	-0.85933981	4.18546029	-4.001986271	0.000665023	0.016969467	-0.599318958
ENSRNOG00000016866	63839	Fhl2	protein_coding	0.892793272	4.742629172	4.001729361	0.000665429	0.016969467	-0.636134565
ENSRNOG00000003675	317517	Ptchd1	protein_coding	-0.690365537	4.435688353	-4.000725954	0.000667014	0.016969467	-0.64256658
ENSRNOG00000021012	310659	Rfx5	protein_coding	-0.363350106	4.860001139	-4.008239157	0.000655236	0.016969467	-0.65859673
ENSRNOG00000024039	170907	Serinc5	protein_coding	-1.084340145	6.169509242	-4.003449821	0.00066272	0.016969467	-0.731352364
ENSRNOG00000016145	308392	Strn4	protein_coding	0.54737155	7.480057219	4.006039175	0.000658663	0.016969467	-0.739897749
ENSRNOG00000015971	83629	Slc12a2	protein_coding	-1.022664629	6.366743712	-4.000473686	0.000667413	0.016969467	-0.745891052
ENSRNOG00000002989	259274	Nmt1	protein_coding	0.413251249	7.077059234	4.003610533	0.000662467	0.016969467	-0.746530096
ENSRNOG00000016697	365389	Lrrc56	protein_coding	1.186152236	1.997344331	3.99862454	0.000670346	0.017015954	-0.355737989
ENSRNOG00000036828	29691	Pde1b	protein_coding	-1.331566474	6.780716893	-3.995299063	0.000675652	0.017122445	-0.763752346
ENSRNOG00000032813	309595	Mdc1	protein_coding	-0.631649569	3.155951025	-3.993765296	0.000678114	0.017156608	-0.50111617
ENSRNOG00000019221	499689	Gstm4	protein_coding	0.385526987	4.962576875	3.992950339	0.000679425	0.01716161	-0.692059849
ENSRNOG00000002097	305302	Rasl11b	protein_coding	1.051590159	5.825261623	3.99133554	0.000682031	0.017168003	-0.732218741
ENSRNOG00000004362	314384	Rps6ka5	protein_coding	-0.874129731	5.256205507	-3.991464515	0.000681823	0.017168003	-0.733023483
ENSRNOG00000006649	24831	Thrb	protein_coding	0.968413448	6.428806426	3.99072406	0.000683021	0.017168003	-0.764205802
ENSRNOG00000019305	307393	Sh3tc2	protein_coding	-1.939565579	0.496631218	-3.988675454	0.000686346	0.017195489	-0.326011538
ENSRNOG00000020385	286922	Fads3	protein_coding	0.605378952	4.403952276	3.989296235	0.000685337	0.017195489	-0.648737923
ENSRNOG00000005504	295625	Pkp4	protein_coding	-0.668957048	8.200000594	-3.987986033	0.000687469	0.017195658	-0.776958905
ENSRNOG00000004806	29149	Strn	protein_coding	-1.15956105	5.210671506	-3.986487079	0.000689917	0.017201029	-0.732370938
ENSRNOG00000010174	301261	Enpp4	protein_coding	-1.025486988	5.544059044	-3.987118567	0.000688885	0.017201029	-0.746487733
ENSRNOG00000019404	301073	Hhatl	protein_coding	-0.995623762	3.836367371	-3.985481386	0.000691564	0.017214236	-0.572579042
ENSRNOG00000058193	291582	Slc27a6	protein_coding	-3.246512822	-1.830675109	-3.979038811	0.000702207	0.017394873	-0.646740909
ENSRNOG00000021023	29409	Mag	protein_coding	-1.650943032	7.314257706	-3.979729137	0.000701059	0.017394873	-0.797322734
ENSRNOG00000014013	301363	Map4k4	protein_coding	-0.690424602	7.438576222	-3.979039919	0.000702206	0.017394873	-0.802738565
ENSRNOG00000021074	309225	Olr337	protein_coding	2.060787687	-1.340426445	3.977644164	0.000704533	0.017424466	-0.539560427
ENSRNOG00000011863	307639	Gins3	protein_coding	-0.896359417	2.218170985	-3.976193192	0.00070696	0.017428554	-0.460369959
ENSRNOG00000008065	303039	Wwc1	protein_coding	0.621077689	6.627539777	3.976729541	0.000706062	0.017428554	-0.805100872
ENSRNOG00000027012	408223	Usp54	protein_coding	-0.674002666	6.083271226	-3.974113869	0.000710454	0.017486696	-0.802052146
ENSRNOG00000007304	362377	Herc3	protein_coding	0.697237421	7.307418605	3.972512955	0.000713155	0.017500615	-0.817719433
ENSRNOG00000046984	407765	St6galnac6	protein_coding	0.371611994	7.071263583	3.972432611	0.000713291	0.017500615	-0.818959374
ENSRNOG00000010081	361968	Tmem144	protein_coding	-0.98202874	3.088475219	-3.971629843	0.00071465	0.017506074	-0.572275875
ENSRNOG00000008930	252878	Tnfsf15	protein_coding	1.110874611	0.760998925	3.966080513	0.000724112	0.017557513	-0.356300745
ENSRNOG00000020949	691018	Hsd17b14	protein_coding	-1.861254775	-0.359411835	-3.968995859	0.000719126	0.017557513	-0.371367059
ENSRNOG00000060614	554172	Pxdn	protein_coding	-1.089116263	1.643893829	-3.965543661	0.000725034	0.017557513	-0.404236775
ENSRNOG00000006924	NA	Tmem125	protein_coding	-1.332412772	3.76989749	-3.967385266	0.000721876	0.017557513	-0.5869315
ENSRNOG00000000432	406168	Fkbpl	protein_coding	0.521326746	3.936944633	3.964859384	0.000726211	0.017557513	-0.652441367
ENSRNOG00000002610	260416	Carhsp1	protein_coding	-1.021799063	4.930821058	-3.964398529	0.000727005	0.017557513	-0.752713761
ENSRNOG00000002419	24943	Plp1	protein_coding	-1.991167754	10.81538994	-3.966718766	0.000723018	0.017557513	-0.775925693
ENSRNOG00000060141	291180	Epdr1	protein_coding	0.500348439	6.727344583	3.969671492	0.000717975	0.017557513	-0.822823639
ENSRNOG00000004152	314941	Lrp12	protein_coding	-0.62326211	6.27450896	-3.968177966	0.000720521	0.017557513	-0.82451299
ENSRNOG00000056767	NA	AC136588.3	protein_coding	1.158626089	1.088463206	3.960578184	0.000733618	0.017606834	-0.377701137
ENSRNOG00000025881	680726	Rbms3	protein_coding	-0.766934371	1.542076455	-3.961437469	0.000732125	0.017606834	-0.421093147
ENSRNOG00000013009	24533	Ldha	protein_coding	0.571895375	8.256681224	3.96234657	0.00073055	0.017606834	-0.834765892
ENSRNOG00000013742	361368	Large1	protein_coding	0.782659352	7.660747071	3.961190764	0.000732554	0.017606834	-0.842392355
ENSRNOG00000010553	170636	Pnma1	protein_coding	0.887977842	1.773796054	3.957970796	0.000738166	0.017688429	-0.435248159
ENSRNOG00000005923	315422	Mtmr2	protein_coding	-0.465278374	5.727574708	-3.957209618	0.000739499	0.017692853	-0.834046124
ENSRNOG00000048929	NA	AABR07044389.1	processed_transcript	0.693162221	2.397331051	3.956490609	0.00074076	0.017695552	-0.478541817
ENSRNOG00000004443	296188	Sptlc3	protein_coding	-3.549243102	-1.5337066	-3.953166594	0.000746619	0.017774357	-0.448149887
ENSRNOG00000045920	294560	Mcu	protein_coding	-0.527503344	4.179691389	-3.952657844	0.00074752	0.017774357	-0.720124829
ENSRNOG00000021528	501052	Tusc2	protein_coding	0.452471196	6.621219112	3.952690349	0.000747462	0.017774357	-0.862005854
ENSRNOG00000019804	293722	B3gat3	protein_coding	0.602066792	7.326409619	3.951159258	0.000750179	0.017810112	-0.867438106
ENSRNOG00000011071	58813	Nt5e	protein_coding	-1.407596689	2.75747222	-3.949935248	0.000752359	0.017834372	-0.575546827
ENSRNOG00000014093	361370	Tom1	protein_coding	0.46735748	5.166592616	3.945622339	0.000760088	0.017989916	-0.815417849
ENSRNOG00000028348	365963	Lhx8	protein_coding	-6.532451226	-1.629251305	-3.944083296	0.000762865	0.018027956	-0.577230695
ENSRNOG00000042833	287750	AABR07030521.1	protein_coding	-0.802035959	4.352262364	-3.940059135	0.000770175	0.018151143	-0.744503896
ENSRNOG00000009649	306152	Slitrk5	protein_coding	0.601178365	6.040841008	3.939917095	0.000770434	0.018151143	-0.874716135
ENSRNOG00000013312	304827	Kcnt2	protein_coding	1.206328474	4.531920093	3.938537766	0.000772956	0.018164777	-0.772912423
ENSRNOG00000046168	310506	Ppm1l	protein_coding	-0.57962639	7.085786157	-3.938311679	0.000773371	0.018164777	-0.898445227
ENSRNOG00000048172	688319	Rac3	protein_coding	0.711273235	4.382027313	3.937557413	0.000774754	0.018169574	-0.748293037
ENSRNOG00000002278	84492	Tec	protein_coding	0.606249648	3.616797352	3.936285452	0.000777093	0.01817014	-0.690407205
ENSRNOG00000008113	500552	RGD1561149	protein_coding	1.134277852	4.676465156	3.936261543	0.000777137	0.01817014	-0.771093042
ENSRNOG00000049052	171498	Sgk3	protein_coding	-1.185711946	1.996150403	-3.934493985	0.000780398	0.018218755	-0.506730475
ENSRNOG00000014550	310358	Plcxd3	protein_coding	-1.787665402	2.834158375	-3.932799637	0.000783538	0.018247702	-0.627308811
ENSRNOG00000002811	286901	Brinp3	protein_coding	-0.984622661	4.745097868	-3.932546986	0.000784007	0.018247702	-0.827945126
ENSRNOG00000022784	363913	Fzd10	pseudogene	-1.042104827	3.582129673	-3.92829889	0.000791938	0.018393683	-0.668401596
ENSRNOG00000030019	24211	Atp1a1	protein_coding	0.883313457	10.31643766	3.927910859	0.000792666	0.018393683	-0.879872634
ENSRNOG00000018950	307855	Fa2h	protein_coding	-1.775143966	4.652915297	-3.926888968	0.000794588	0.018410544	-0.767983688
ENSRNOG00000017863	25705	Zeb1	protein_coding	-0.539617201	5.452759336	-3.925147283	0.000797874	0.018458914	-0.889511162
ENSRNOG00000060168	501563	Prkx	protein_coding	-0.608540406	2.987094763	-3.919982108	0.000807697	0.018658168	-0.663145794
ENSRNOG00000011158	117104	Ppp2r2a	protein_coding	-0.550004848	7.024798605	-3.919175233	0.000809243	0.018665883	-0.942716131
ENSRNOG00000025034	362671	RGD1304567	protein_coding	0.469511433	4.371494736	3.917745517	0.000811988	0.018701216	-0.803440795
ENSRNOG00000023720	50864	Ntm	protein_coding	0.585294527	8.098788399	3.916260914	0.000814849	0.018739093	-0.943487052
ENSRNOG00000021098	361714	Rasgrp2	protein_coding	-1.50279763	4.134770956	-3.914583969	0.000818092	0.018785645	-0.793061615
ENSRNOG00000049970	361819	AABR07044570.1	protein_coding	-1.083070971	-0.568898205	-3.913065796	0.00082104	0.018825271	-0.486848596
ENSRNOG00000001684	288239	Ripply3	protein_coding	1.738807305	-1.510758941	3.911531876	0.000824029	0.018865724	-0.620821497
ENSRNOG00000048187	691153	Epop	protein_coding	1.820881023	4.908272887	3.910031637	0.000826962	0.018889605	-0.8408234
ENSRNOG00000019914	293493	Tlcd3b	protein_coding	0.782569161	5.822267844	3.909120156	0.00082875	0.018889605	-0.924649668
ENSRNOG00000009629	54231	Car2	protein_coding	-1.280879588	7.115986091	-3.909308843	0.000828379	0.018889605	-0.962883945
ENSRNOG00000014343	363031	Anln	protein_coding	-2.009818569	2.834549493	-3.908164131	0.000830628	0.018904464	-0.639187493
ENSRNOG00000037462	305610	Eml6	protein_coding	-0.762940209	2.317240895	-3.907018963	0.000832885	0.018927854	-0.60812564
ENSRNOG00000003888	498246	Rgs13	protein_coding	3.038553267	0.189685272	3.901930843	0.000842983	0.018989297	-0.503930814
ENSRNOG00000039698	302971	Prss22	protein_coding	3.408510652	2.273313815	3.90255011	0.000841747	0.018989297	-0.50487121
ENSRNOG00000008463	688590	Rundc3b	protein_coding	-0.573003567	5.371056104	-3.903819427	0.00083922	0.018989297	-0.930436358
ENSRNOG00000046313	64160	Basp1	protein_coding	0.866244546	9.141799415	3.904961354	0.000836954	0.018989297	-0.957201034
ENSRNOG00000022402	79428	Luzp1	protein_coding	-0.484552811	6.289767218	-3.903047983	0.000840755	0.018989297	-0.970920753
ENSRNOG00000019430	155151	Coro1a	protein_coding	0.723258985	6.49838206	3.902210366	0.000842425	0.018989297	-0.975475282
ENSRNOG00000025587	25157	Plagl1	protein_coding	-1.477910365	2.088466631	-3.901044858	0.000844754	0.018996259	-0.643625079
ENSRNOG00000049758	303734	Tbc1d16	protein_coding	-1.099482314	3.273803638	-3.900543326	0.000845758	0.018996259	-0.74403424
ENSRNOG00000028017	361732	Tmem109	protein_coding	0.392675418	4.757625974	3.899080856	0.000848692	0.019034424	-0.897701782
ENSRNOG00000026328	305812	Gpr137c	protein_coding	-0.865277794	2.669376098	-3.895309107	0.000856307	0.0191773	-0.690341695
ENSRNOG00000010688	64356	Nrgn	protein_coding	1.626875045	11.05298539	3.892755291	0.000861502	0.019265632	-0.944591665
ENSRNOG00000021241	66023	Gfra4	protein_coding	1.275581285	1.354635924	3.888929943	0.000869341	0.01938468	-0.528855849
ENSRNOG00000047521	680799	Ccdc166	protein_coding	1.814550928	-0.429302353	3.889206113	0.000868773	0.01938468	-0.577000258
ENSRNOG00000002381	25667	Bmp3	protein_coding	1.645737152	4.201787356	3.884979006	0.000877513	0.019482304	-0.837683989
ENSRNOG00000006231	50677	Ptpro	protein_coding	-1.630420331	5.25321296	-3.885672896	0.000876072	0.019482304	-0.990585354
ENSRNOG00000014795	81808	Nr2f1	protein_coding	0.787512614	6.364467802	3.88534987	0.000876743	0.019482304	-1.009127564
ENSRNOG00000025052	502348	Stard5	protein_coding	-1.126778754	1.356926924	-3.883233041	0.000881148	0.019530606	-0.558204475
ENSRNOG00000011931	361745	Smarca2	protein_coding	0.526124528	7.735379054	3.882717913	0.000882224	0.019530606	-1.023310836
ENSRNOG00000017064	292129	Tdrd1	protein_coding	1.309561203	-0.890525748	3.882081712	0.000883554	0.019531986	-0.604995355
ENSRNOG00000014665	298541	Dhdds	protein_coding	0.327718771	5.950411278	3.880218088	0.000887461	0.019590257	-1.012996352
ENSRNOG00000002524	117549	Gpr37	protein_coding	-1.1425102	6.176695778	-3.878549869	0.000890973	0.019639651	-1.017091489
ENSRNOG00000017568	291713	Rit2	protein_coding	0.376738695	6.765031096	3.876740187	0.000894799	0.019695803	-1.039408078
ENSRNOG00000030318	140595	Gpr83	protein_coding	1.147518058	4.289649723	3.874681054	0.000899172	0.019763823	-0.869702906
ENSRNOG00000013526	362423	Rassf4	protein_coding	-0.991521012	2.209708791	-3.873488598	0.000901714	0.019791464	-0.672709181
ENSRNOG00000022694	310999	Plekhg5	protein_coding	1.165595997	5.511522012	3.871039476	0.000906957	0.019878234	-0.995127832
ENSRNOG00000014739	286888	Wfdc2	protein_coding	-0.813556833	1.496266267	-3.869458244	0.000910359	0.019924442	-0.612346738
ENSRNOG00000017050	309108	Lmntd2	protein_coding	1.162793015	1.617952332	3.868497532	0.000912431	0.019941481	-0.595021939
ENSRNOG00000015122	296480	Tpd52l2	protein_coding	0.331996646	5.147251943	3.867023137	0.000915622	0.01998286	-0.998280396
ENSRNOG00000013480	290744	Ing2	protein_coding	0.557185708	4.841388221	3.865564243	0.000918789	0.019995345	-0.969880991
ENSRNOG00000011921	60587	Dusp4	protein_coding	-1.17960568	4.87884055	-3.8655765	0.000918763	0.019995345	-0.998486201
ENSRNOG00000057484	NA	AABR07001573.2	protein_coding	-2.325917493	-1.685741078	-3.862918369	0.000924562	0.020036073	-0.664790264
ENSRNOG00000021644	246239	Slc15a3	protein_coding	0.938669094	5.191094771	3.863372708	0.000923568	0.020036073	-0.98344906
ENSRNOG00000057315	27150	Kcnh3	protein_coding	0.948096307	6.678668659	3.863091682	0.000924183	0.020036073	-1.065955118
ENSRNOG00000002089	29157	Ccng2	protein_coding	0.465186988	5.287976327	3.861533916	0.000927597	0.020073607	-1.02484457
ENSRNOG00000015071	308322	Zim1	protein_coding	-1.734840174	-1.20763209	-3.859474725	0.000932129	0.020095717	-0.639518179
ENSRNOG00000024998	299897	Trps1	protein_coding	-1.200819225	2.716936252	-3.859292449	0.000932531	0.020095717	-0.770053121
ENSRNOG00000015476	192207	Ubxn11	protein_coding	0.608189278	4.158331739	3.85993827	0.000931107	0.020095717	-0.905864399
ENSRNOG00000031397	305431	Stk32b	protein_coding	-1.726648634	0.074976471	-3.854321507	0.000943567	0.020189326	-0.589801713
ENSRNOG00000005082	364081	Irf6	protein_coding	-1.078445595	2.628585737	-3.852251961	0.0009482	0.020189326	-0.733222077
ENSRNOG00000000138	298732	Glis1	protein_coding	1.55259042	-1.114065256	3.850878057	0.000951288	0.020189326	-0.738091006
ENSRNOG00000033573	171497	Sgk2	protein_coding	-1.8230294	-1.249667172	-3.853076404	0.000946352	0.020189326	-0.747113722
ENSRNOG00000004640	289745	Mtfp1	protein_coding	0.724620038	3.842022144	3.850999716	0.000951014	0.020189326	-0.886471152
ENSRNOG00000018092	361226	Cd83	protein_coding	0.510464258	4.770596504	3.85622621	0.000939323	0.020189326	-0.990505493
ENSRNOG00000007713	314751	Tmcc3	protein_coding	-0.818892419	5.077980548	-3.851999814	0.000948766	0.020189326	-1.03082114
ENSRNOG00000000611	361831	Ube2d1	protein_coding	-0.54963877	5.277530893	-3.85183461	0.000949137	0.020189326	-1.048646999
ENSRNOG00000011040	680142	AABR07063855.1	pseudogene	-0.794007877	5.247545175	-3.852342903	0.000947996	0.020189326	-1.049375095
ENSRNOG00000014516	316325	Hs6st1	protein_coding	-0.412897921	5.694252161	-3.855497113	0.000940946	0.020189326	-1.068366825
ENSRNOG00000049437	58920	Gpc1	protein_coding	0.613787497	6.34839055	3.852526146	0.000947585	0.020189326	-1.087467904
ENSRNOG00000009819	287615	Vezf1	protein_coding	-0.503334504	4.932381123	-3.847978711	0.000957838	0.020244673	-1.035378228
ENSRNOG00000018231	296583	Nacc2	protein_coding	-0.914889171	5.204441321	-3.848557327	0.000956527	0.020244673	-1.055048464
ENSRNOG00000013520	171347	Mat2a	protein_coding	-0.380537009	6.793385941	-3.84836518	0.000956962	0.020244673	-1.106434011
ENSRNOG00000013474	313713	Casz1	protein_coding	-1.141025656	0.505163177	-3.845020949	0.000964566	0.020247993	-0.617436544
ENSRNOG00000051264	NA	AABR07059679.1	antisense	-1.405822208	3.266411708	-3.845518259	0.000963431	0.020247993	-0.89557728
ENSRNOG00000004918	25469	Kcna4	protein_coding	-0.68993002	4.484544745	-3.847297724	0.000959383	0.020247993	-1.002233394
ENSRNOG00000032150	81636	Adcy2	protein_coding	0.460148833	7.416047317	3.846295655	0.00096166	0.020247993	-1.109397876
ENSRNOG00000014268	79248	Abca2	protein_coding	-0.438477456	7.828363518	-3.845190429	0.000964179	0.020247993	-1.110642132
ENSRNOG00000016243	29209	Casq2	protein_coding	-1.757374217	-0.00798857	-3.842412321	0.000970538	0.020299071	-0.616264411
ENSRNOG00000028266	311171	Lrrc55	protein_coding	-1.022420097	3.151884441	-3.842232487	0.000970951	0.020299071	-0.808857875
ENSRNOG00000016547	59293	Rgs19	protein_coding	0.45124587	4.166329386	3.842962348	0.000969276	0.020299071	-0.957081107
ENSRNOG00000001492	140447	Slc8a2	protein_coding	0.833051874	7.730702245	3.838079361	0.00098054	0.020471754	-1.126293601
ENSRNOG00000010091	298425	Efcab14	protein_coding	-0.599459274	5.756582976	-3.835133963	0.000987397	0.02058702	-1.116720653
ENSRNOG00000019924	64517	Thop1	protein_coding	0.450329053	5.091759792	3.834067704	0.000989891	0.02059727	-1.068901622
ENSRNOG00000010171	314436	Elk1	protein_coding	0.428779412	5.904454189	3.833781225	0.000990562	0.02059727	-1.119486568
ENSRNOG00000019627	292879	Mybpc2	protein_coding	-1.811499413	-0.068083948	-3.830864169	0.000997422	0.02068437	-0.640055549
ENSRNOG00000054414	NA	AABR07043276.1	lincRNA	-1.535162878	-0.495255014	-3.830858235	0.000997436	0.02068437	-0.679472267
ENSRNOG00000056454	NA	AC096600.1	miRNA	1.475300812	2.972924388	3.829285811	0.001001153	0.020733552	-0.841058205
ENSRNOG00000060123	300053	Kifc2	protein_coding	0.745250552	8.084495118	3.828224836	0.001003669	0.020744516	-1.146909207
ENSRNOG00000001733	192361	Ppp1r2	protein_coding	-1.007021185	7.214791364	-3.827361259	0.001005721	0.020744516	-1.151949802
ENSRNOG00000018457	362102	Ptpa	protein_coding	0.367697319	7.409786755	3.827567979	0.00100523	0.020744516	-1.153189355
ENSRNOG00000030180	309208	Lrrc10b	protein_coding	-2.597593756	3.001787456	-3.825612283	0.001009891	0.020745844	-0.873810967
ENSRNOG00000028461	290556	Gnl3	protein_coding	-0.424534455	4.589784988	-3.824994107	0.001011369	0.020745844	-1.052017425
ENSRNOG00000008016	362859	Ckap4	protein_coding	0.494842618	4.91476423	3.82557867	0.001009971	0.020745844	-1.063373386
ENSRNOG00000001443	360793	Rhbdd2	protein_coding	0.581171874	5.197615181	3.824514048	0.001012518	0.020745844	-1.095727638
ENSRNOG00000008615	362911	Mal2	protein_coding	0.869039632	7.369535935	3.826505403	0.00100776	0.020745844	-1.154396124
ENSRNOG00000004621	83765	Rtn4	protein_coding	-0.537442248	9.295699243	-3.823919702	0.001013942	0.020747442	-1.140090589
ENSRNOG00000005853	24807	Tacr1	protein_coding	-1.769353466	-0.421871577	-3.822782593	0.001016673	0.020748214	-0.65604892
ENSRNOG00000007596	282844	Rffl	protein_coding	-1.094769333	4.285852191	-3.822928867	0.001016322	0.020748214	-1.000848717
ENSRNOG00000001204	360823	Ankrd13a	protein_coding	-0.509907683	5.672938493	-3.819895452	0.00102364	0.020862756	-1.146775936
ENSRNOG00000052368	79425	Clcnka	protein_coding	3.212049844	-0.812613266	3.818515787	0.001026986	0.020903297	-0.771602257
ENSRNOG00000049792	114516	Glra3	protein_coding	-2.520048262	-2.341898637	-3.817180912	0.001030233	0.020941734	-0.856649242
ENSRNOG00000051592	309757	AABR07044925.1	protein_coding	-0.683066861	2.980388783	-3.815917515	0.001033316	0.020959449	-0.905896477
ENSRNOG00000018700	25037	Mobp	protein_coding	-1.935966825	8.438436438	-3.815709249	0.001033825	0.020959449	-1.172937795
ENSRNOG00000014477	25366	Acvr2b	protein_coding	1.20298184	1.463892148	3.815122617	0.001035261	0.020960969	-0.715941271
ENSRNOG00000009957	362322	Slc25a13	protein_coding	-1.244188328	0.957286838	-3.811684258	0.001043713	0.021087554	-0.715501044
ENSRNOG00000019005	308776	Pde8a	protein_coding	-0.978080076	3.149216718	-3.810913086	0.001045619	0.021087554	-0.904186563
ENSRNOG00000033575	685462	Emid1	protein_coding	0.69231063	4.355663378	3.811245471	0.001044797	0.021087554	-1.032761148
ENSRNOG00000015259	81753	Pth2r	protein_coding	-3.149552826	-1.365159169	-3.808215985	0.001052309	0.02116707	-0.794050958
ENSRNOG00000009345	50555	Ugt8	protein_coding	-1.925996248	6.463245008	-3.808610349	0.001051328	0.02116707	-1.177408216
ENSRNOG00000004019	29380	Phlda1	protein_coding	-0.49215358	4.923703041	-3.806685094	0.001056125	0.021216139	-1.129217377
ENSRNOG00000055471	25576	Ywhah	protein_coding	0.653523303	10.64931671	3.804544399	0.001061485	0.02129604	-1.151849356
ENSRNOG00000014867	499702	Synpo2	protein_coding	-2.025771323	1.573314367	-3.801637507	0.001068806	0.021350644	-0.797877532
ENSRNOG00000021302	100359879	Tmem91	protein_coding	-1.014700465	3.163984005	-3.802091765	0.001067659	0.021350644	-0.938927368
ENSRNOG00000017917	291002	Cdhr2	protein_coding	-0.728627716	3.253571418	-3.801264351	0.001069749	0.021350644	-0.940209332
ENSRNOG00000012747	306759	Spock1	protein_coding	0.748191874	6.849971999	3.802128288	0.001067566	0.021350644	-1.209708998
ENSRNOG00000047143	58950	Fkbp1b	protein_coding	0.606358004	5.041845824	3.799623075	0.001073909	0.02140593	-1.133283422
ENSRNOG00000026344	313892	Togaram2	protein_coding	-1.264225503	0.585882925	-3.794540909	0.00108689	0.021521984	-0.745553702
ENSRNOG00000028561	NA	AABR07011672.1	pseudogene	1.933954966	-0.736836322	3.792439671	0.001092302	0.021521984	-0.758834653
ENSRNOG00000023428	497931	Pik3r5	protein_coding	-0.899674239	1.146926245	-3.795194299	0.001085212	0.021521984	-0.763870216
ENSRNOG00000020013	691380	Psrc1	protein_coding	1.629840095	2.442460982	3.793279227	0.001090136	0.021521984	-0.826011844
ENSRNOG00000015139	306761	F12	protein_coding	-0.97719999	2.296854215	-3.792565907	0.001091976	0.021521984	-0.841532817
ENSRNOG00000009372	24808	Tacr3	protein_coding	2.246141637	3.482619012	3.795244409	0.001085084	0.021521984	-0.915908633
ENSRNOG00000048699	687208	Vps37d	protein_coding	0.758689029	3.843772786	3.792505511	0.001092132	0.021521984	-1.007152173
ENSRNOG00000013969	308923	Ahi1	protein_coding	-0.758394698	5.762171008	-3.794938031	0.00108587	0.021521984	-1.207446993
ENSRNOG00000009066	81812	Thra	protein_coding	0.389623749	8.628068322	3.792848059	0.001091248	0.021521984	-1.222122478
ENSRNOG00000043419	303175	Hist3h2ba	protein_coding	0.543773763	4.218188984	3.789100785	0.001100958	0.021625507	-1.079323182
ENSRNOG00000001632	304061	Brwd1	protein_coding	-0.400717383	4.549592099	-3.789589048	0.001099688	0.021625507	-1.129747383
ENSRNOG00000017496	25275	Cnp	protein_coding	-1.249137821	8.484696705	-3.788789938	0.001101767	0.021625507	-1.234907243
ENSRNOG00000026953	64443	Gpr88	protein_coding	-1.788876306	7.268316683	-3.787915225	0.001104047	0.021642697	-1.241408006
ENSRNOG00000001139	360819	Suds3	protein_coding	0.329160219	6.538995482	3.785421377	0.001110574	0.021742988	-1.247647551
ENSRNOG00000060203	NA	AABR07065531.28	snoRNA	-1.505661381	-0.943700644	-3.784723076	0.001112409	0.021751266	-0.801401057
ENSRNOG00000004179	299757	Nts	protein_coding	-5.681214595	0.543264128	-3.783066244	0.001116774	0.021808935	-0.739100081
ENSRNOG00000010598	84406	Hs3st1	protein_coding	-0.992300216	4.772204905	-3.780917309	0.00112246	0.021892236	-1.155796093
ENSRNOG00000003235	303100	Mgat4b	protein_coding	0.449182652	5.752069691	3.778747477	0.001128231	0.02197697	-1.240053476
ENSRNOG00000042912	494192	Mycbpap	protein_coding	0.588269925	2.795541041	3.77685724	0.001133282	0.02204749	-0.923421131
ENSRNOG00000029071	362049	Unc5c	protein_coding	-0.870760314	4.95493192	-3.774586523	0.00113938	0.022110281	-1.204789137
ENSRNOG00000015177	315135	Sun2	protein_coding	-0.490472471	5.07613085	-3.774906127	0.00113852	0.022110281	-1.215365308
ENSRNOG00000008214	300849	Fbxo9	protein_coding	0.415621128	6.76370305	3.773421225	0.001142522	0.022143361	-1.276699132
ENSRNOG00000051605	NA		snoRNA	-1.335599849	-0.907978824	-3.772598663	0.001144744	0.022158571	-0.822703871
ENSRNOG00000010999	363018	Cep295	protein_coding	-0.743888323	4.022095158	-3.771788573	0.001146938	0.022173172	-1.096826656
ENSRNOG00000030475	501630	Pwwp3b	protein_coding	-1.402108424	1.83740187	-3.767847183	0.001157669	0.022352586	-0.891612682
ENSRNOG00000016551	64547	Bcl2l11	protein_coding	0.624356252	2.332580054	3.762474884	0.001172456	0.022609772	-0.916745144
ENSRNOG00000042041	683713	Gal3st1	protein_coding	-1.196836666	2.308801837	-3.759993475	0.00117935	0.022714272	-0.894932108
ENSRNOG00000007023	313843	Galm	protein_coding	0.530245956	4.049886967	3.756887329	0.001188035	0.022852983	-1.142330468
ENSRNOG00000006569	362800	Itgb8	protein_coding	-1.479819185	3.594422062	-3.755078502	0.001193122	0.022907542	-1.123984044
ENSRNOG00000027590	365380	Jakmip3	protein_coding	-0.430851497	4.499284119	-3.754295174	0.001195331	0.022907542	-1.196945485
ENSRNOG00000000412	502421	Slc35f1	protein_coding	-0.99331725	6.513540794	-3.754615353	0.001194428	0.022907542	-1.315974621
ENSRNOG00000006720	81761	Rnpep	protein_coding	0.386653574	5.775434299	3.753534415	0.001197481	0.022920234	-1.304461485
ENSRNOG00000020505	292763	Map4k1	protein_coding	1.111922927	1.752655996	3.750571633	0.00120589	0.02305255	-0.882939004
ENSRNOG00000007091	362934	Ly6e	protein_coding	0.720024211	6.870405821	3.74847255	0.001211883	0.023138409	-1.333415775
ENSRNOG00000009533	NA	Erich3	protein_coding	-0.540129387	3.59864944	-3.747806089	0.001213792	0.023146147	-1.110036099
ENSRNOG00000020901	60399	S1pr5	protein_coding	-1.56742227	4.419881552	-3.747282869	0.001215293	0.023146147	-1.143152763
ENSRNOG00000005214	364206	Plek	protein_coding	0.480931006	4.596433041	3.745999045	0.001218983	0.023187767	-1.226350579
ENSRNOG00000021051	116692	Cyth2	protein_coding	0.585309746	6.737132498	3.744746595	0.001222594	0.023227774	-1.340303676
ENSRNOG00000000869	363509	Arhgef6	protein_coding	-0.867684453	2.013891461	-3.741938998	0.001230726	0.023324762	-0.948322275
ENSRNOG00000050200	682469	Kdm3b	protein_coding	-0.268259216	5.452812913	-3.742421278	0.001229326	0.023324762	-1.310403124
ENSRNOG00000003014	288091	Poglut1	protein_coding	-0.442710583	4.513407628	-3.740986975	0.001233496	0.023348536	-1.235069615
ENSRNOG00000013118	84355	Atox1	protein_coding	0.75123008	5.061308488	3.738430401	0.001240965	0.023432334	-1.269896403
ENSRNOG00000022472	303183	Snap47	protein_coding	0.669486918	5.428401083	3.738816997	0.001239833	0.023432334	-1.299622777
ENSRNOG00000002164	63887	Nmu	protein_coding	-2.573396881	-1.863951901	-3.737871882	0.001242602	0.023434537	-0.967127599
ENSRNOG00000031662	171148	Slc6a5	protein_coding	-1.109801161	0.553599675	-3.736642985	0.001246213	0.023473899	-0.856840958
ENSRNOG00000004400	25107	Avpr1a	protein_coding	-1.097634481	-0.556677995	-3.734527679	0.001252452	0.023533885	-0.848074591
ENSRNOG00000030871	50663	Calm2	protein_coding	0.487818332	9.575484004	3.734822447	0.001251581	0.023533885	-1.340621582
ENSRNOG00000020817	24895	Cyp2a1	protein_coding	-3.584705118	-2.202745108	-3.733962292	0.001254125	0.023536616	-0.920804595
ENSRNOG00000000054	306338	Abhd8	protein_coding	0.674506126	7.806978333	3.733241277	0.001256262	0.023548032	-1.36753356
ENSRNOG00000043451	25353	Spp1	protein_coding	-2.635337227	1.715499584	-3.731795621	0.001260557	0.023599826	-0.90261841
ENSRNOG00000025946	303824	Igf2bp2	protein_coding	-1.547679589	0.238513414	-3.729934736	0.001266106	0.023630329	-0.852884298
ENSRNOG00000055070	NA	AABR07003030.2	lincRNA	-1.32684215	-1.08692649	-3.730011132	0.001265878	0.023630329	-0.8695943
ENSRNOG00000005063	362750	Atl1	protein_coding	0.500771346	7.493026795	3.729707123	0.001266787	0.023630329	-1.377416986
ENSRNOG00000010922	315648	Ppp2r1b	protein_coding	0.572087822	4.294873438	3.728918974	0.001269146	0.023634991	-1.225369428
ENSRNOG00000008323	287467	Pitpnm3	protein_coding	0.816478069	6.328424248	3.728491038	0.001270429	0.023634991	-1.365973038
ENSRNOG00000019857	58979	Gng7	protein_coding	-1.887450638	6.625619339	-3.728087752	0.001271639	0.023634991	-1.375673717
ENSRNOG00000012558	301430	Orc2	protein_coding	-0.418361107	4.316811303	-3.72753763	0.001273291	0.02363719	-1.251172039
ENSRNOG00000026919	312226	RGD1565367	protein_coding	1.951587792	0.017196732	3.726267462	0.001277114	0.023679635	-0.858716721
ENSRNOG00000030877	25187	Htr2c	protein_coding	-1.905946428	5.518531827	-3.725342697	0.001279905	0.023702857	-1.356680894
ENSRNOG00000053210	360845	Zc3h11a	protein_coding	-0.513741256	5.614384638	-3.724262769	0.001283172	0.023710583	-1.36581665
ENSRNOG00000028650	362790	Inf2	protein_coding	-0.906140649	6.402033316	-3.724187408	0.0012834	0.023710583	-1.382415461
ENSRNOG00000009582	89826	Rpe65	protein_coding	-1.617697213	0.873830837	-3.723442478	0.001285658	0.023723863	-0.882408154
ENSRNOG00000008586	299699	Aldh1l2	protein_coding	-1.313311483	-1.384069637	-3.721672774	0.00129104	0.02377623	-0.924301406
ENSRNOG00000019476	316611	Agap1	protein_coding	-0.460034506	6.238756874	-3.721096898	0.001292796	0.02377623	-1.391321352
ENSRNOG00000006646	362374	Vopp1	protein_coding	0.366317042	7.303258636	3.720988721	0.001293126	0.02377623	-1.398326472
ENSRNOG00000059834	300719	Cib2	protein_coding	0.481500999	4.975021561	3.72026611	0.001295333	0.023788426	-1.314295317
ENSRNOG00000014721	498999	Ahrr	protein_coding	2.885267665	-2.482947702	3.717652067	0.001303349	0.023907139	-1.104516485
ENSRNOG00000012513	296849	Pdk3	protein_coding	-0.323966759	4.731006782	-3.715701535	0.001309362	0.02398181	-1.32515572
ENSRNOG00000018212	299617	Abhd17a	protein_coding	0.638620921	6.462957963	3.715322833	0.001310532	0.02398181	-1.404685159
ENSRNOG00000012944	58918	Casp9	protein_coding	0.516081395	5.327990822	3.713990692	0.001314659	0.024028777	-1.360404778
ENSRNOG00000026874	312301	Zfp956	protein_coding	0.494694269	2.921202962	3.712878548	0.001318113	0.024034896	-1.086797388
ENSRNOG00000010415	362726	Atxn7l1	protein_coding	0.30255871	5.191334925	3.713214712	0.001317068	0.024034896	-1.354449106
ENSRNOG00000010881	171086	Trak2	protein_coding	-0.631872378	8.31014274	-3.712362362	0.00131972	0.024035744	-1.411116852
ENSRNOG00000057214	NA	AABR07043510.1	lincRNA	-1.594881877	-1.74616955	-3.711102441	0.001323649	0.024072298	-1.025339133
ENSRNOG00000000274	309901	Phyhipl	protein_coding	-0.446946873	7.753934096	-3.710717576	0.001324851	0.024072298	-1.419797745
ENSRNOG00000020676	114004	Ppp1r14a	protein_coding	-1.777573505	3.682549679	-3.708915327	0.001330497	0.024123859	-1.141248182
ENSRNOG00000001070	360804	Cdk2ap1	protein_coding	0.624159472	6.643023892	3.708812302	0.00133082	0.024123859	-1.420598788
ENSRNOG00000004283	287462	Camta2	protein_coding	0.67077437	8.044946599	3.707056266	0.001336345	0.024195548	-1.425900903
ENSRNOG00000038001	29743	Slc25a1	protein_coding	-0.498960882	4.72864221	-3.706086167	0.001339407	0.024222524	-1.329541413
ENSRNOG00000057499	NA	AABR07068587.1	pseudogene	1.263671513	2.325988764	3.704865467	0.00134327	0.02425209	-0.997937401
ENSRNOG00000004307	304884	Tor3a	protein_coding	0.554812305	3.20212245	3.704575248	0.00134419	0.02425209	-1.13119853
ENSRNOG00000017795	246146	Hspbp1	protein_coding	0.63022777	5.964951866	3.701019113	0.001355514	0.024402526	-1.421404684
ENSRNOG00000014785	64351	Ykt6	protein_coding	0.322875256	5.793751318	3.70046731	0.00135728	0.024402526	-1.421836278
ENSRNOG00000023338	64521	Tspan2	protein_coding	-1.334087854	6.803690435	-3.700816023	0.001356164	0.024402526	-1.439880611
ENSRNOG00000049939	NA	AABR07066677.1	protein_coding	1.054361719	3.90682513	3.699807544	0.001359394	0.024412047	-1.253272341
ENSRNOG00000004632	24659	Pmch	protein_coding	-2.172933578	-0.667619517	-3.698312715	0.001364195	0.024427419	-0.9342449
ENSRNOG00000058276	NA	AABR07043200.1	protein_coding	-0.955949931	-0.303192338	-3.695554854	0.001373098	0.024427419	-0.934764071
ENSRNOG00000000151	500564	Ldlrap1	protein_coding	-1.113468194	1.084119083	-3.695617176	0.001372896	0.024427419	-0.94901268
ENSRNOG00000001554	360692	RGD1563888	protein_coding	-1.227599704	1.201586558	-3.695782305	0.001372362	0.024427419	-0.953407685
ENSRNOG00000025757	29556	Myh6	protein_coding	-1.348711781	1.795608009	-3.69511662	0.001374518	0.024427419	-0.972004945
ENSRNOG00000017045	291967	Zdhhc1	protein_coding	0.47221238	4.304177791	3.69728371	0.00136751	0.024427419	-1.295520119
ENSRNOG00000001454	288599	Eif4h	protein_coding	0.26419066	8.291528391	3.696665494	0.001369506	0.024427419	-1.447164157
ENSRNOG00000012906	246755	Bcas1	protein_coding	-1.589232734	7.761379133	-3.696927632	0.001368659	0.024427419	-1.451202276
ENSRNOG00000015956	361495	Usp29	protein_coding	-0.650187118	6.358324462	-3.695280208	0.001373988	0.024427419	-1.454331909
ENSRNOG00000011167	305827	Wdhd1	protein_coding	-0.838315585	0.788217165	-3.691017275	0.001387871	0.024532703	-0.946167654
ENSRNOG00000007486	312647	Atg7	protein_coding	0.46590314	4.036890588	3.691973743	0.001384744	0.024532703	-1.280445613
ENSRNOG00000004259	314644	Dohh	protein_coding	0.754290936	5.375710666	3.691785933	0.001385357	0.024532703	-1.401259404
ENSRNOG00000033134	499497	Mef2c	protein_coding	0.840682452	9.405056888	3.692462064	0.00138315	0.024532703	-1.439167372
ENSRNOG00000029366	361651	Prrt2	protein_coding	0.785655155	7.934322208	3.690854705	0.001388403	0.024532703	-1.464802324
ENSRNOG00000027707	362759	Exd2	protein_coding	0.464929078	6.456776207	3.688908663	0.001394789	0.024617314	-1.468408398
ENSRNOG00000049402	50594	Nbl1	protein_coding	0.688726373	6.906930631	3.688111197	0.001397415	0.024635432	-1.473070427
ENSRNOG00000004141	679921	Vasn	protein_coding	0.852011127	3.432801756	3.687484741	0.001399481	0.024643654	-1.238001398
ENSRNOG00000026315	363493	Taf7l	protein_coding	1.879390112	-1.216625114	3.686459562	0.001402868	0.024662724	-1.088651727
ENSRNOG00000005438	25121	Pcsk2	protein_coding	0.766531812	8.20311391	3.686188455	0.001403765	0.024662724	-1.471705882
ENSRNOG00000009015	313166	Nfx1	protein_coding	-0.412729818	5.876158696	-3.685293883	0.001406729	0.024683937	-1.465476299
ENSRNOG00000001628	25510	Pcp4	protein_coding	-1.527437389	7.818313794	-3.684857756	0.001408176	0.024683937	-1.478422846
ENSRNOG00000054375	295327	Nhlh2	protein_coding	-2.05351278	-0.973710203	-3.683628342	0.001412264	0.024702296	-0.974812326
ENSRNOG00000006470	171358	Camk1g	protein_coding	0.972839808	4.911723682	3.682616775	0.001415637	0.024702296	-1.380636002
ENSRNOG00000009318	299208	Ttll5	protein_coding	-0.573928399	5.159920967	-3.683269903	0.001413458	0.024702296	-1.410796627
ENSRNOG00000023065	362425	Zfp637	protein_coding	0.375091598	5.745357996	3.682627513	0.001415601	0.024702296	-1.459152214
ENSRNOG00000004132	29278	Lasp1	protein_coding	0.461225773	7.554826313	3.68154953	0.001419203	0.024736517	-1.487710905
ENSRNOG00000015691	310764	Inka2	protein_coding	0.828242155	7.756761333	3.680665652	0.001422164	0.024760109	-1.48817606
ENSRNOG00000000233	24419	Grm6	protein_coding	1.198313994	0.310042704	3.679079659	0.001427491	0.02477574	-0.954591904
ENSRNOG00000003554	363464	Piga	protein_coding	-0.847303056	2.261214897	-3.679228194	0.001426991	0.02477574	-1.097622948
ENSRNOG00000005387	114488	Rbm3	protein_coding	0.936578752	5.117490372	3.678962506	0.001427885	0.02477574	-1.412248283
ENSRNOG00000020620	252958	Ppp1r32	protein_coding	1.671939623	-0.042104552	3.675948779	0.001438066	0.02480439	-0.970705336
ENSRNOG00000061993	NA	AABR07065173.1	processed_pseudogene	-2.085870983	0.505146285	-3.675797207	0.00143858	0.02480439	-0.994900512
ENSRNOG00000005574	300475	Adamts8	protein_coding	1.203212441	1.572724269	3.677507531	0.001432791	0.02480439	-1.023344822
ENSRNOG00000021780	303375	Rad51d	protein_coding	-0.479175591	2.628083317	-3.674977937	0.001441361	0.02480439	-1.140764334
ENSRNOG00000016483	192253	Myo16	protein_coding	-1.130260832	4.166723121	-3.676871472	0.001434941	0.02480439	-1.362356085
ENSRNOG00000043201	360887	Coq8a	protein_coding	0.538934531	4.800913376	3.674667683	0.001442415	0.02480439	-1.406725751
ENSRNOG00000061012	192218	Kat5	protein_coding	0.274957454	5.871322741	3.675409723	0.001439894	0.02480439	-1.481962728
ENSRNOG00000060229	64310	Arf1	protein_coding	0.301831206	7.990616409	3.674808816	0.001441935	0.02480439	-1.499701408
ENSRNOG00000004517	24482	Igf1	protein_coding	-1.090537305	2.598742523	-3.673673368	0.0014458	0.024810557	-1.197938259
ENSRNOG00000049056	NA	AABR07051450.1	protein_coding	0.508789417	5.89455625	3.67361632	0.001445994	0.024810557	-1.484906852
ENSRNOG00000011208	362161	Rapsn	protein_coding	-2.222992901	-1.856017921	-3.672361301	0.001450278	0.02485638	-1.093822675
ENSRNOG00000049988	688133	Mbtd1	protein_coding	-0.712186627	2.444192491	-3.670967174	0.001455052	0.024895031	-1.146190676
ENSRNOG00000026055	500137	Neurod6	protein_coding	2.387133773	5.8526352	3.670759267	0.001455765	0.024895031	-1.449687504
ENSRNOG00000007206	361016	LOC361016	protein_coding	-1.32940612	5.164718055	-3.669716724	0.001459346	0.02492861	-1.426892328
ENSRNOG00000018327	309071	Fank1	protein_coding	0.928285981	0.340890259	3.662930482	0.001482873	0.025068447	-0.990053564
ENSRNOG00000006850	296201	Ovol2	protein_coding	3.248134744	1.28629231	3.662761732	0.001483463	0.025068447	-0.992214214
ENSRNOG00000009803	100362176	LOC100362176	protein_coding	1.514727701	0.769897225	3.664599893	0.001477051	0.025068447	-0.994829244
ENSRNOG00000057072	54300	Slc12a3	protein_coding	-1.147419913	0.008563974	-3.655919364	0.001507572	0.025068447	-1.0021554
ENSRNOG00000012655	361886	Adamts6	protein_coding	-1.176677045	-0.342086213	-3.656868962	0.001504203	0.025068447	-1.004390825
ENSRNOG00000032941	688394	Mab21l1	protein_coding	-2.16152439	-0.685912258	-3.652116957	0.001521137	0.025068447	-1.011257038
ENSRNOG00000004666	362171	Prr5l	protein_coding	-1.546037062	1.500517667	-3.656334717	0.001506098	0.025068447	-1.045613833
ENSRNOG00000021796	287059	RGD1565166	protein_coding	0.94130714	1.770462736	3.661616138	0.001487472	0.025068447	-1.066517841
ENSRNOG00000030579	102555274	AC126572.2	protein_coding	0.959162222	1.730491752	3.656421001	0.001505792	0.025068447	-1.088752265
ENSRNOG00000005229	89868	Sec16b	protein_coding	-0.777640163	1.458461069	-3.65193898	0.001521775	0.025068447	-1.093708992
ENSRNOG00000013428	296981	Atp6v0a4	protein_coding	0.911784079	2.631384109	3.654610636	0.001512228	0.025068447	-1.150193579
ENSRNOG00000048578	NA	AABR07017901.1	protein_coding	2.689126825	-1.575673776	3.651933695	0.001521794	0.025068447	-1.179592475
ENSRNOG00000055715	102551309	AC094126.1	lincRNA	2.279799052	-1.811152997	3.6582921	0.001499168	0.025068447	-1.18230899
ENSRNOG00000010037	313052	Epb41	protein_coding	-0.63225372	3.278763018	-3.663751249	0.001480007	0.025068447	-1.280034499
ENSRNOG00000016189	311362	Frmd5	protein_coding	-0.509744023	4.032835543	-3.654597496	0.001512274	0.025068447	-1.379262055
ENSRNOG00000037720	288683	Rita1	protein_coding	0.500176918	4.700674905	3.661530912	0.001487771	0.025068447	-1.418922759
ENSRNOG00000036859	499211	Gdpd5	protein_coding	-0.844203377	4.723761594	-3.651764174	0.001522402	0.025068447	-1.429935128
ENSRNOG00000013679	306790	Sema4d	protein_coding	-0.731485643	5.503918525	-3.665926167	0.001472441	0.025068447	-1.473065821
ENSRNOG00000016516	24547	Mbp	protein_coding	-1.827981428	11.7525249	-3.652018801	0.001521489	0.025068447	-1.476834046
ENSRNOG00000013024	306375	Csgalnact1	protein_coding	0.486753213	5.211282385	3.662215781	0.001485372	0.025068447	-1.476957913
ENSRNOG00000018047	56082	Gorasp1	protein_coding	0.402923707	5.197652314	3.658406466	0.001498764	0.025068447	-1.482703198
ENSRNOG00000021132	293700	Trmt112	protein_coding	0.567938701	5.226693148	3.652046466	0.00152139	0.025068447	-1.487144551
ENSRNOG00000012803	363064	Wdr61	protein_coding	0.285213657	5.653545115	3.661422538	0.001488151	0.025068447	-1.504635584
ENSRNOG00000008082	54295	Rgs6	protein_coding	0.891639601	5.743571548	3.657456122	0.001502124	0.025068447	-1.505213668
ENSRNOG00000059605	25113	Ddn	protein_coding	0.73269935	9.896508257	3.654570064	0.001512372	0.025068447	-1.508250896
ENSRNOG00000043150	246310	Arfgap1	protein_coding	0.401583357	5.692387257	3.651857564	0.001522067	0.025068447	-1.523989975
ENSRNOG00000001811	362463	Fgfr1op2	protein_coding	0.484787767	6.453910986	3.66413119	0.001478683	0.025068447	-1.524027423
ENSRNOG00000015912	293620	Ptdss2	protein_coding	0.305547995	6.408057614	3.663472176	0.001480981	0.025068447	-1.526068168
ENSRNOG00000014160	24818	Tcp1	protein_coding	-0.319484368	6.76814758	-3.664973761	0.00147575	0.025068447	-1.527815037
ENSRNOG00000019354	89830	Ptch1	protein_coding	-0.551647243	5.844586696	-3.654780999	0.001511621	0.025068447	-1.535543199
ENSRNOG00000020577	314641	Pip5k1c	protein_coding	0.675791564	8.621154293	3.655326012	0.001509681	0.025068447	-1.538295813
ENSRNOG00000027938	498764	Jcad	protein_coding	-0.817943103	5.933709309	-3.65374093	0.001515329	0.025068447	-1.539860131
ENSRNOG00000019321	25298	Cck	protein_coding	2.075990194	8.107328551	3.651639375	0.00152285	0.025068447	-1.54815813
ENSRNOG00000005592	286895	Brinp2	protein_coding	0.872406277	6.570734916	3.652496716	0.001519777	0.025068447	-1.54983756
ENSRNOG00000014703	366953	Tonsl	protein_coding	0.926965671	1.037393789	3.650963681	0.001525275	0.025081583	-1.036470108
ENSRNOG00000026844	691259	Lypd8	protein_coding	1.251560964	-1.122497786	3.650016664	0.001528682	0.025084055	-1.073703904
ENSRNOG00000000529	24649	Pim1	protein_coding	-1.316613198	0.977419105	-3.650103515	0.001528369	0.025084055	-1.079301253
ENSRNOG00000052013	NA	SNORD81	snoRNA	-1.136531332	-0.139280918	-3.647196001	0.001538872	0.025091507	-1.019667755
ENSRNOG00000005392	24596	Ngfr	protein_coding	-2.992660484	0.946358633	-3.647778344	0.001536763	0.025091507	-1.047933694
ENSRNOG00000013953	59109	Ntrk1	protein_coding	-4.872072771	-1.147066127	-3.647874688	0.001536414	0.025091507	-1.076203445
ENSRNOG00000009837	679811	Tmem131l	protein_coding	-0.548969819	3.195241218	-3.648162435	0.001535373	0.025091507	-1.310100975
ENSRNOG00000051120	691799	Il17d	protein_coding	0.636455598	4.066633345	3.64794215	0.00153617	0.025091507	-1.371482416
ENSRNOG00000002373	114124	Akap1	protein_coding	-0.381344401	5.626546781	-3.647186388	0.001538907	0.025091507	-1.542497563
ENSRNOG00000005823	314713	Utp20	protein_coding	-0.365593513	4.521432735	-3.64523687	0.001545989	0.025180336	-1.456272046
ENSRNOG00000014232	25265	P2ry1	protein_coding	-1.40587211	1.833877738	-3.643392211	0.00155272	0.025263261	-1.178415234
ENSRNOG00000029165	116470	Stx1a	protein_coding	1.3031573	7.735846919	3.642473745	0.001556082	0.025291258	-1.574258831
ENSRNOG00000000551	294499	Fam241b	protein_coding	0.606172022	5.382177655	3.639060896	0.001568638	0.025468472	-1.525106204
ENSRNOG00000000905	498133	Tex26	protein_coding	1.307229462	-0.817215052	3.636725283	0.001577289	0.025574389	-1.060383683
ENSRNOG00000005818	502727	RGD1563349	protein_coding	-0.603354626	4.437838148	-3.63506656	0.001583461	0.025574389	-1.454761013
ENSRNOG00000011831	361068	Nudt18	protein_coding	0.499770154	5.039728274	3.635553876	0.001581645	0.025574389	-1.512708433
ENSRNOG00000001061	288652	Rilpl2	protein_coding	0.439817909	5.081186927	3.635189854	0.001583001	0.025574389	-1.52578771
ENSRNOG00000048353	NA	Apeg3	protein_coding	-0.656631508	6.422654733	-3.63587741	0.001580441	0.025574389	-1.590732538
ENSRNOG00000058250	NA	AABR07036649.2	protein_coding	-1.065706955	0.96414485	-3.632406494	0.001593409	0.025681218	-1.078905277
ENSRNOG00000019630	85255	Hacl1	protein_coding	-0.724973803	3.478031881	-3.632449619	0.001593247	0.025681218	-1.373509455
ENSRNOG00000019937	59324	Kcnk1	protein_coding	0.607629616	6.757226545	3.631351104	0.001597373	0.025718204	-1.602580001
ENSRNOG00000012562	170796	Grin3b	protein_coding	-0.777283432	2.856273249	-3.630310179	0.001601292	0.025727536	-1.266984011
ENSRNOG00000017154	306600	Atp11a	protein_coding	-0.627445512	5.541660918	-3.630559353	0.001600353	0.025727536	-1.565345769
ENSRNOG00000004789	305076	Utp25	protein_coding	-0.457099415	3.776243644	-3.628797795	0.001607003	0.025765561	-1.389091986
ENSRNOG00000016744	311607	Chd6	protein_coding	-0.293853076	6.18785271	-3.629037995	0.001606095	0.025765561	-1.600564102
ENSRNOG00000021242	311425	Adam33	protein_coding	2.137943684	0.672723225	3.626486615	0.001615769	0.025852312	-1.061389352
ENSRNOG00000021052	361736	Patl1	protein_coding	-0.354060988	4.55541496	-3.62669024	0.001614995	0.025852312	-1.497918882
ENSRNOG00000010309	25336	Nfyb	protein_coding	0.417339219	5.813303692	3.625823257	0.001618294	0.02586585	-1.590831845
ENSRNOG00000005277	64576	Ptprv	protein_coding	-1.566539455	0.951095207	-3.622007404	0.001632894	0.025972378	-1.091821256
ENSRNOG00000018603	309150	Carns1	protein_coding	-1.325970706	1.770087365	-3.623268473	0.001628055	0.025972378	-1.127559864
ENSRNOG00000019719	25470	Kcna5	protein_coding	-1.469266684	2.081710863	-3.622135263	0.001632403	0.025972378	-1.263378132
ENSRNOG00000053712	NA	AABR07027910.1	lincRNA	0.473244385	3.668968468	3.622968386	0.001629205	0.025972378	-1.387878119
ENSRNOG00000011778	116599	Blvra	protein_coding	0.470496526	4.615445665	3.621878982	0.001633387	0.025972378	-1.505699871
ENSRNOG00000003781	303056	Atp10b	protein_coding	-1.800152935	0.334274443	-3.621044955	0.001636597	0.025996579	-1.072624103
ENSRNOG00000061231	498398	Selenom	protein_coding	0.563670768	6.542314798	3.618406102	0.001646792	0.026131582	-1.627564979
ENSRNOG00000005334	29263	Acvr2a	protein_coding	-0.671971444	5.7034646	-3.617578397	0.001650002	0.026155592	-1.618225495
ENSRNOG00000022764	685433	Evi2a	protein_coding	-1.386898522	4.965233733	-3.616031266	0.00165602	0.026224007	-1.537802686
ENSRNOG00000042326	362619	Smpdl3b	protein_coding	0.58261114	3.583120707	3.614642289	0.001661441	0.026270909	-1.41834831
ENSRNOG00000020915	316013	Setd2	protein_coding	-0.337110286	5.992516532	-3.614399155	0.001662392	0.026270909	-1.631316238
ENSRNOG00000029980	353227	Zbtb16	protein_coding	1.69797161	3.329632664	3.612986005	0.001667929	0.026331397	-1.338365369
ENSRNOG00000004603	314903	Srgap1	protein_coding	-1.181877424	1.670444336	-3.611318487	0.001674485	0.026407847	-1.198704847
ENSRNOG00000060019	103692984	LOC103692984	antisense	0.718116056	3.485359567	3.609784386	0.00168054	0.02647623	-1.392394915
ENSRNOG00000034177	116683	Efna5	protein_coding	1.406315904	2.203270746	3.607547045	0.001689408	0.026507534	-1.214669071
ENSRNOG00000030034	84046	Sox11	protein_coding	-1.018110446	1.995986836	-3.608017855	0.001687538	0.026507534	-1.274818404
ENSRNOG00000018536	NA	Pck2	protein_coding	0.523209196	3.813031433	3.60769463	0.001688822	0.026507534	-1.44407525
ENSRNOG00000006328	297930	Wwp1	protein_coding	-0.656079274	5.006321268	-3.608604153	0.001685212	0.026507534	-1.591833141
ENSRNOG00000009033	25356	Cntn2	protein_coding	-0.540912966	5.683588194	-3.606518092	0.001693502	0.026544741	-1.621732316
ENSRNOG00000029184	NA	AABR07033882.1	protein_coding	-1.390243857	3.28544856	-3.603057393	0.001707344	0.026734505	-1.44920237
ENSRNOG00000055290	NA	AABR07013686.1	lincRNA	1.407239394	-0.310202039	3.600508449	0.00171761	0.026764288	-1.118932433
ENSRNOG00000016490	292279	Nox3	protein_coding	1.891243475	-0.386217994	3.600067094	0.001719394	0.026764288	-1.133187202
ENSRNOG00000031067	497756	Si	protein_coding	2.400397599	-0.798227615	3.600111577	0.001719214	0.026764288	-1.213843592
ENSRNOG00000049495	683613	Krt71	protein_coding	-2.723352422	1.46501555	-3.599999269	0.001719668	0.026764288	-1.241870117
ENSRNOG00000022039	362635	Zbtb40	protein_coding	-0.571924396	2.281389059	-3.600060913	0.001719419	0.026764288	-1.28344713
ENSRNOG00000003229	363447	Tspan7	protein_coding	0.383309761	10.11722475	3.60147386	0.001713715	0.026764288	-1.631072789
ENSRNOG00000048077	NA	AABR07035541.1	miRNA	1.316699894	-0.130634445	3.598285816	0.001726612	0.026775918	-1.119730215
ENSRNOG00000004682	100310874	Parpbp	protein_coding	-2.125579015	-0.615705528	-3.599358268	0.001722262	0.026775918	-1.127334171
ENSRNOG00000052745	24553	Met	protein_coding	1.545471069	1.312420635	3.597762321	0.001728739	0.026775918	-1.183481085
ENSRNOG00000016874	307579	Zfp521	protein_coding	-1.111701251	2.774216354	-3.597835486	0.001728441	0.026775918	-1.360571771
ENSRNOG00000022485	309361	Chuk	protein_coding	-0.415993882	4.047216922	-3.597672362	0.001729104	0.026775918	-1.519670565
ENSRNOG00000000778	499401	Znrd1as1	protein_coding	0.418088406	2.702467432	3.595704952	0.001737122	0.026873075	-1.329515681
ENSRNOG00000023778	306860	Gcnt2	protein_coding	-0.843447287	4.028668421	-3.593913657	0.001744455	0.026959436	-1.542373954
ENSRNOG00000021234	311423	Slc4a11	protein_coding	1.157570673	2.920551813	3.592639902	0.001749687	0.027013205	-1.365030076
ENSRNOG00000010312	499952	Bhlhe23	protein_coding	-2.683023974	-2.947350679	-3.591523302	0.001754287	0.027057105	-1.334949177
ENSRNOG00000017462	361935	Spata5	protein_coding	-0.410279192	3.537927357	-3.5897496	0.001761617	0.027143001	-1.483288443
ENSRNOG00000015753	117277	Epn1	protein_coding	0.479913324	7.982579864	3.588569804	0.00176651	0.027191199	-1.69679906
ENSRNOG00000003755	685504	Clgn	protein_coding	-0.634544753	2.067391651	-3.588045212	0.00176869	0.027197583	-1.291462708
ENSRNOG00000008673	288669	Arpc3	protein_coding	0.448359838	7.214896719	3.586377537	0.001775638	0.027277194	-1.706493822
ENSRNOG00000057250	NA	AABR07001905.1	protein_coding	-0.912563407	0.872055299	-3.584944613	0.001781629	0.027330624	-1.173742612
ENSRNOG00000043182	691335	Septin6	protein_coding	0.505547098	6.438952579	3.584697627	0.001782663	0.027330624	-1.70177784
ENSRNOG00000002218	305234	Stbd1	protein_coding	0.65091509	1.709658734	3.583351454	0.001788313	0.027389988	-1.240523516
ENSRNOG00000032618	300999	Mst1r	protein_coding	1.206080571	0.291597279	3.581755738	0.001795033	0.027465608	-1.152874452
ENSRNOG00000047876	689986	LOC689986	protein_coding	-0.569397437	6.622219786	-3.581101837	0.001797794	0.027480562	-1.717408008
ENSRNOG00000010158	679875	Magel2	protein_coding	-1.678730599	1.380746887	-3.579471597	0.001804695	0.027558714	-1.230729508
ENSRNOG00000060680	NA	AABR07027309.1	lincRNA	0.784177803	0.644683415	3.57838581	0.001809306	0.027586108	-1.174213246
ENSRNOG00000005830	689043	Tafa4	protein_coding	-2.395596043	-1.901339467	-3.578206235	0.00181007	0.027586108	-1.21873318
ENSRNOG00000015736	313689	Dhrs3	protein_coding	0.646670907	4.562371236	3.577629821	0.001812523	0.027596206	-1.590062002
ENSRNOG00000000633	309722	Rhobtb1	protein_coding	0.60241573	3.09138753	3.576344113	0.001818008	0.027622248	-1.430508444
ENSRNOG00000047783	498987	Tmem200a	protein_coding	0.920849042	4.298600104	3.575549755	0.001821405	0.027622248	-1.573396679
ENSRNOG00000026974	361437	Dbndd1	protein_coding	0.594044127	4.471702232	3.57563805	0.001821027	0.027622248	-1.579299423
ENSRNOG00000016273	297415	Fam136a	protein_coding	0.392113644	4.395657845	3.575765399	0.001820482	0.027622248	-1.588939307
ENSRNOG00000053744	NA	AABR07060291.1	miRNA	-0.982917033	-1.344150903	-3.575083205	0.001823403	0.027624622	-1.207126613
ENSRNOG00000022325	362519	Smc2	protein_coding	0.380280471	4.845360377	3.574676274	0.001825147	0.027624622	-1.648663816
ENSRNOG00000048751	NA	AABR07065531.3	protein_coding	-1.366060288	-0.822757839	-3.573182696	0.001831564	0.027694536	-1.198210995
ENSRNOG00000058692	29440	Slc26a4	protein_coding	2.208025912	-0.413755516	3.571435099	0.0018391	0.027781223	-1.189511431
ENSRNOG00000005053	54702	Egln3	protein_coding	0.507167837	4.671204724	3.570611876	0.00184266	0.027807745	-1.636993022
ENSRNOG00000001575	29559	Grik1	protein_coding	-0.604287054	3.417868745	-3.569079422	0.001849306	0.02782628	-1.475962914
ENSRNOG00000011585	191571	Fat3	protein_coding	-1.126610129	4.352193997	-3.569140314	0.001849042	0.02782628	-1.615338312
ENSRNOG00000000368	54257	Grik2	protein_coding	-0.526965699	5.340310284	-3.569330911	0.001848214	0.02782628	-1.702893738
ENSRNOG00000006908	29588	Pou3f2	protein_coding	0.814325023	4.422956448	3.567115526	0.001857858	0.027927684	-1.593083973
ENSRNOG00000001350	360811	Naa25	protein_coding	-0.387700724	4.665318059	-3.5659193	0.001863086	0.027951733	-1.655538078
ENSRNOG00000029912	116728	Septin5	protein_coding	0.91239911	10.35158345	3.566049431	0.001862517	0.027951733	-1.703739831
ENSRNOG00000024501	54293	Rgs3	protein_coding	-0.884153501	4.748425046	-3.565199633	0.001866238	0.027971789	-1.673498471
ENSRNOG00000011116	306471	Snx25	protein_coding	-0.447957661	5.838419315	-3.563260509	0.001874758	0.028072179	-1.74082114
ENSRNOG00000017932	64442	St3gal2	protein_coding	0.370004071	6.669884133	3.561941847	0.001880574	0.028131921	-1.759887519
ENSRNOG00000059469	25646	Otx1	protein_coding	1.416525863	0.511467837	3.560864221	0.001885339	0.028170757	-1.19816901
ENSRNOG00000015631	306808	Ippk	protein_coding	-0.33999512	4.217901705	-3.560528518	0.001886826	0.028170757	-1.635604891
ENSRNOG00000024712	293166	Insc	protein_coding	-1.646630583	1.404765953	-3.558462239	0.001896005	0.028253039	-1.240287882
ENSRNOG00000015294	296565	Paxx	protein_coding	0.528234773	5.403527508	3.558692785	0.001894979	0.028253039	-1.716454803
ENSRNOG00000015184	296566	Clic3	protein_coding	0.524517985	5.475625063	3.557781991	0.001899036	0.028270868	-1.723818313
ENSRNOG00000000692	304577	Ung	protein_coding	0.585439303	1.336029861	3.556977788	0.001902626	0.028296968	-1.269443468
ENSRNOG00000020694	313785	Icam5	protein_coding	0.504802956	7.382494249	3.556307204	0.001905624	0.028314233	-1.773895153
ENSRNOG00000016037	54264	Mafb	protein_coding	1.093129144	2.647070611	3.555166384	0.001910736	0.028321994	-1.377443479
ENSRNOG00000042915	690599	Mxra7	protein_coding	0.851492009	2.736987446	3.555073869	0.001911151	0.028321994	-1.426675796
ENSRNOG00000008258	192348	Fnbp1	protein_coding	-0.744118078	5.23313117	-3.554960259	0.001911661	0.028321994	-1.718786746
ENSRNOG00000023881	286975	Skap1	protein_coding	-1.709663569	-0.909970558	-3.55383628	0.001916713	0.028342335	-1.234500394
ENSRNOG00000013793	364395	C1qtnf9	protein_coding	-1.878388784	1.578796216	-3.553904451	0.001916406	0.028342335	-1.26214849
ENSRNOG00000057862	361818	Rsph1	protein_coding	1.02689604	1.215502724	3.553038399	0.001920307	0.028368257	-1.254284978
ENSRNOG00000003479	364983	Rnf150	protein_coding	-0.380061443	4.714727355	-3.550950559	0.001929744	0.028480353	-1.690141696
ENSRNOG00000011489	362840	R3hdm4	protein_coding	0.576816279	7.641987429	3.54898494	0.001938669	0.028584704	-1.789992338
ENSRNOG00000053640	307234	Kcng2	protein_coding	1.454784823	2.289586445	3.547899996	0.001943613	0.028630204	-1.358709627
ENSRNOG00000062251	NA	AABR07055844.1	antisense	0.552201157	6.549883929	3.54715334	0.001947023	0.028653037	-1.790185049
ENSRNOG00000054563	502642	Selenoh	protein_coding	0.611389678	4.184984351	3.54594061	0.001952574	0.028707303	-1.619747754
ENSRNOG00000022636	310879	Alpk1	protein_coding	0.724415013	3.805482846	3.5451777	0.001956073	0.028731342	-1.565151908
ENSRNOG00000016917	25688	Clcn1	protein_coding	-1.041340506	0.13197659	-3.543886603	0.00196201	0.028742044	-1.23354537
ENSRNOG00000057443	497963	Nos2	protein_coding	2.071580003	-1.739459454	3.544605148	0.001958704	0.028742044	-1.287089273
ENSRNOG00000001304	309696	Bcr	protein_coding	-0.769526068	6.058835439	-3.543802377	0.001962398	0.028742044	-1.796224732
ENSRNOG00000046005	83792	Scd2	protein_coding	-0.479829156	11.19616826	-3.541570443	0.001972705	0.028865565	-1.733866446
ENSRNOG00000030445	360618	Ormdl3	protein_coding	0.408521281	4.9507702	3.537846016	0.001990023	0.029091343	-1.735631411
ENSRNOG00000045728	NA	AABR07033887.1	protein_coding	-1.458909732	1.078702048	-3.536347946	0.001997031	0.029166117	-1.330516314
ENSRNOG00000056038	309169	Ehbp1l1	protein_coding	0.434006474	5.213460666	3.535584676	0.002000611	0.029190731	-1.767134975
ENSRNOG00000018122	306771	Tspan17	protein_coding	1.052599204	6.181499385	3.534993232	0.002003389	0.029203614	-1.798465559
ENSRNOG00000002469	303089	Trim7	protein_coding	1.622796175	0.820799989	3.531716318	0.002018851	0.0292629	-1.280807968
ENSRNOG00000006110	297748	Jph1	protein_coding	0.893239313	3.498202581	3.531988349	0.002017563	0.0292629	-1.589336274
ENSRNOG00000010593	298019	Ctnnal1	protein_coding	-0.670909733	3.737457777	-3.533435475	0.002010725	0.0292629	-1.614645597
ENSRNOG00000009001	362918	Mtss1	protein_coding	-0.588001629	5.367342251	-3.532748246	0.00201397	0.0292629	-1.789639418
ENSRNOG00000020791	295252	Ube2q1	protein_coding	0.239249312	6.780062204	3.532951255	0.002013011	0.0292629	-1.828022684
ENSRNOG00000009280	296988	Mkrn1	protein_coding	-0.320774166	6.761052883	-3.532308827	0.002016047	0.0292629	-1.830020412
ENSRNOG00000003310	289318	Tmem63a	protein_coding	-1.250959141	2.652427321	-3.531168913	0.002021446	0.029272967	-1.453201161
ENSRNOG00000049326	682404	Tmem234	protein_coding	0.394866911	3.283799681	3.530423094	0.002024986	0.029296696	-1.550989851
ENSRNOG00000032878	291670	Cxxc5	protein_coding	0.507383897	6.720279228	3.52655044	0.002043466	0.02953632	-1.838976403
ENSRNOG00000007600	302822	Igsf1	protein_coding	-1.358671708	5.701236996	-3.525912808	0.002046524	0.029552806	-1.83069938
ENSRNOG00000010042	305956	Wdfy2	protein_coding	-0.57040452	3.824105492	-3.525324083	0.002049352	0.029565933	-1.640265164
ENSRNOG00000012756	298318	Slc25a43	protein_coding	-0.723190146	0.121704974	-3.523490245	0.002058186	0.029665598	-1.275483967
ENSRNOG00000005233	299920	Lrrc6	protein_coding	0.726066971	0.956858947	3.522890814	0.002061081	0.029679569	-1.317259262
ENSRNOG00000050841	83817	Ache	protein_coding	-0.921489625	5.240118473	-3.518900086	0.002080461	0.029902743	-1.801882349
ENSRNOG00000038228	498546	Serp2	protein_coding	0.478580993	6.144773949	3.518993987	0.002080003	0.029902743	-1.846119858
ENSRNOG00000017579	306825	Mylip	protein_coding	0.562969954	3.85118145	3.518191816	0.002083919	0.029924532	-1.676424708
ENSRNOG00000052880	24688	Prph	protein_coding	-1.106008547	2.066444157	-3.517665281	0.002086493	0.029933604	-1.431999136
ENSRNOG00000023150	292804	Gpi	protein_coding	0.423467801	9.153744096	3.516559676	0.002091909	0.029963827	-1.845603019
ENSRNOG00000034075	679949	Ube2ql1	protein_coding	0.803340186	7.843263645	3.516441449	0.002092489	0.029963827	-1.862596771
ENSRNOG00000008534	362238	Dusp15	protein_coding	-0.66882037	4.724435922	-3.516033137	0.002094494	0.029964678	-1.752145059
ENSRNOG00000026177	NA	Mgam	protein_coding	4.227512531	-0.277826344	3.514302611	0.002103009	0.030030736	-1.343151229
ENSRNOG00000042094	363004	Prr13	protein_coding	0.40213084	5.099022769	3.514670706	0.002101195	0.030030736	-1.793555725
ENSRNOG00000017346	362291	Myt1	protein_coding	-0.883675571	2.122907203	-3.512455167	0.002112137	0.030078048	-1.473194291
ENSRNOG00000053542	NA	AABR07067469.1	lincRNA	2.573473664	-2.476631735	3.510493135	0.002121875	0.030078048	-1.478187614
ENSRNOG00000042414	361500	Nat14	protein_coding	0.550795116	5.392497069	3.510737615	0.002120659	0.030078048	-1.822801552
ENSRNOG00000008414	25246	Bsg	protein_coding	0.452817496	9.278115213	3.51281385	0.002110362	0.030078048	-1.851967205
ENSRNOG00000002653	170899	Kcnk2	protein_coding	-0.723331792	6.020780873	-3.511006336	0.002119323	0.030078048	-1.859194132
ENSRNOG00000004589	362760	Galnt16	protein_coding	0.693468479	6.764708991	3.511004511	0.002119332	0.030078048	-1.874442958
ENSRNOG00000007920	84354	Ssbp3	protein_coding	0.412810699	6.61468805	3.510480157	0.002121939	0.030078048	-1.876366366
ENSRNOG00000017495	363192	Klhdc3	protein_coding	0.468080147	7.60810237	3.510744283	0.002120626	0.030078048	-1.877246808
ENSRNOG00000037298	292874	RGD1309036	protein_coding	0.765507422	5.85816211	3.507765873	0.002135483	0.030242204	-1.85008463
ENSRNOG00000046864	681337	Acot4	protein_coding	0.656444926	2.777276315	3.504716008	0.002150802	0.030431185	-1.536399012
ENSRNOG00000001169	294321	Slc37a1	protein_coding	0.593560815	2.871047332	3.503901253	0.002154913	0.030457108	-1.55374422
ENSRNOG00000011586	100909712	LOC100909712	protein_coding	-0.557074438	3.96923209	-3.503569736	0.002156588	0.030457108	-1.717697186
ENSRNOG00000048433	NA	Tshz2	protein_coding	-0.845064731	4.895446578	-3.502443899	0.002162285	0.030459285	-1.816911769
ENSRNOG00000014290	24414	Grm1	protein_coding	-0.562758097	5.022182654	-3.502514749	0.002161926	0.030459285	-1.837601435
ENSRNOG00000010607	499748	Rnf208	protein_coding	0.772496287	6.558117498	3.502367458	0.002162673	0.030459285	-1.886755506
ENSRNOG00000007256	64169	Necab1	protein_coding	0.751240991	7.429909283	3.498681362	0.002181433	0.030695455	-1.903361182
ENSRNOG00000006816	117060	Ubr5	protein_coding	-0.447286312	6.909780471	-3.497603898	0.002186947	0.030744966	-1.909066322
ENSRNOG00000042059	308760	Rccd1	protein_coding	0.740325057	1.322699929	3.493302688	0.002209096	0.030999769	-1.403291563
ENSRNOG00000042446	691770	Ankrd63	protein_coding	-1.114319268	2.470279363	-3.493364293	0.002208777	0.030999769	-1.565871514
ENSRNOG00000019623	NA	AABR07002065.1	protein_coding	-0.701981766	0.946978437	-3.490020671	0.002226144	0.031153886	-1.387948122
ENSRNOG00000021316	303356	Tmem98	protein_coding	-1.02769879	2.825693736	-3.490400715	0.002224163	0.031153886	-1.563281852
ENSRNOG00000022921	308212	Dact2	protein_coding	1.251154772	5.642577685	3.490329736	0.002224533	0.031153886	-1.852128149
ENSRNOG00000025406	100360623	Iqgap2	protein_coding	0.843582743	3.617251048	3.488726908	0.0022329	0.031214786	-1.694147587
ENSRNOG00000009945	315926	Pls1	protein_coding	-0.951934011	3.966503546	-3.488411986	0.002234548	0.031214786	-1.740400182
ENSRNOG00000011503	362513	Shb	protein_coding	-0.900248635	3.369794982	-3.486290115	0.002245679	0.031288123	-1.66085531
ENSRNOG00000045764	83824	Cxxc4	protein_coding	0.487227949	5.408747789	3.486765779	0.002243179	0.031288123	-1.877023337
ENSRNOG00000001427	304592	Orai2	protein_coding	-0.728290901	5.314692107	-3.4862502	0.002245889	0.031288123	-1.882089365
ENSRNOG00000001079	304289	Daglb	protein_coding	0.410317959	5.13706205	3.484404242	0.002255619	0.031395282	-1.857987823
ENSRNOG00000057578	361538	Prodh2	protein_coding	1.643584485	-0.741095433	3.483338928	0.002261253	0.031420537	-1.369579235
ENSRNOG00000020970	303569	Rundc3a	protein_coding	0.417878617	8.22534787	3.483289989	0.002261512	0.031420537	-1.933724375
ENSRNOG00000004512	317191	Apool	protein_coding	-0.763314001	2.546742106	-3.481367849	0.002271713	0.031505451	-1.576932532
ENSRNOG00000027099	363156	Fbxl2	protein_coding	0.747359881	4.243392708	3.481575467	0.002270609	0.031505451	-1.775975941
ENSRNOG00000046536	NA	AABR07016141.1	protein_coding	0.902985317	4.10725855	3.478744663	0.002285708	0.031671032	-1.781758863
ENSRNOG00000007907	362691	Tmem178a	protein_coding	1.162064158	6.32570476	3.477055396	0.002294765	0.031739443	-1.93034356
ENSRNOG00000014613	64157	Ddah1	protein_coding	-0.746199162	6.358400466	-3.477143102	0.002294294	0.031739443	-1.947675947
ENSRNOG00000013654	291388	Cbln2	protein_coding	1.112149792	6.058894591	3.474400359	0.002309071	0.031908675	-1.924005026
ENSRNOG00000007647	29335	Oprk1	protein_coding	-2.88100806	1.10480411	-3.473673781	0.002313002	0.031934347	-1.424247917
ENSRNOG00000033330	NA	Skida1	protein_coding	0.52683867	2.428728222	3.471923949	0.002322494	0.032036697	-1.561393939
ENSRNOG00000016123	364681	Rnf144b	protein_coding	0.564099155	5.086716181	3.47114128	0.002326752	0.032066727	-1.896722686
ENSRNOG00000015511	81643	Atic	protein_coding	-0.565187573	4.130542225	-3.470406705	0.002330756	0.032093196	-1.816149032
ENSRNOG00000021140	116489	Kcnk4	protein_coding	1.291805923	4.011328595	3.469146504	0.00233764	0.032130557	-1.740625664
ENSRNOG00000016023	309429	Kank1	protein_coding	-0.799106293	4.634807777	-3.469373945	0.002336396	0.032130557	-1.877388045
ENSRNOG00000017412	NA	AABR07001512.1	protein_coding	0.776554083	2.136790552	3.464120948	0.002365291	0.032286343	-1.5280851
ENSRNOG00000017001	497984	Zfp652	protein_coding	-0.511250818	2.831674547	-3.464433308	0.002363563	0.032286343	-1.650363795
ENSRNOG00000008026	500798	C2cd4c	protein_coding	1.01782305	3.005139352	3.464460872	0.002363411	0.032286343	-1.656433202
ENSRNOG00000008658	25094	Mitf	protein_coding	-0.639643176	3.080239407	-3.466400899	0.002352707	0.032286343	-1.689679178
ENSRNOG00000005109	680110	Rprm	protein_coding	-1.855008561	5.048365024	-3.46404038	0.002365737	0.032286343	-1.878953553
ENSRNOG00000016134	100360342	Msh6	protein_coding	-0.329431033	5.170429522	-3.465593542	0.002357156	0.032286343	-1.917820349
ENSRNOG00000016265	94340	Acsl5	protein_coding	0.361572915	6.126860496	3.466269989	0.002353428	0.032286343	-1.968075458
ENSRNOG00000000693	171442	Svop	protein_coding	0.642633895	6.665743576	3.465050999	0.00236015	0.032286343	-1.979033456
ENSRNOG00000001252	304322	Chst12	protein_coding	0.66234134	3.633379965	3.462794848	0.002372641	0.032351909	-1.741189763
ENSRNOG00000003890	89825	Nap1l1	protein_coding	-0.422941928	7.598972188	-3.461093428	0.002382104	0.032452221	-1.988407646
ENSRNOG00000022711	432363	Slco4c1	protein_coding	0.859956329	2.523461748	3.459038266	0.002393584	0.032493692	-1.600707453
ENSRNOG00000045884	NA		miRNA	-0.660926798	2.568326823	-3.459655074	0.002390133	0.032493692	-1.633232338
ENSRNOG00000056954	287533	Inpp5k	protein_coding	0.356230744	4.742084559	3.45928326	0.002392213	0.032493692	-1.8926855
ENSRNOG00000015084	170928	Necab2	protein_coding	-0.925150207	5.761638581	-3.460028947	0.002388043	0.032493692	-1.980969884
ENSRNOG00000016322	287005	Camk2n1	protein_coding	0.888299908	10.23089641	3.458371197	0.002397322	0.032515786	-1.952168436
ENSRNOG00000023130	289357	Lyplal1	protein_coding	0.450447881	3.58089285	3.457516626	0.002402118	0.032552191	-1.752939458
ENSRNOG00000010100	301419	Tyw5	protein_coding	-0.609151054	3.533260637	-3.456639162	0.002407054	0.032567754	-1.767289852
ENSRNOG00000018293	362012	Strip1	protein_coding	0.446626097	6.142590108	3.456277393	0.002409091	0.032567754	-1.989179652
ENSRNOG00000058359	290652	Fkbp8	protein_coding	0.511040782	8.320279413	3.456185677	0.002409608	0.032567754	-1.994205861
ENSRNOG00000040109	501096	Treml1	protein_coding	-2.370642435	-0.852261765	-3.455552428	0.002413179	0.032587439	-1.414647942
ENSRNOG00000004889	289229	Vangl2	protein_coding	-1.054200544	2.825043154	-3.453782808	0.002423187	0.032693932	-1.631648876
ENSRNOG00000001065	116693	Cyth3	protein_coding	0.546183423	5.278688804	3.452975831	0.002427765	0.032727033	-1.939023436
ENSRNOG00000000777	294228	RT1-S3	protein_coding	0.44812623	5.291955703	3.452592391	0.002429943	0.032727758	-1.95767891
ENSRNOG00000016398	313717	Clstn1	protein_coding	0.611055832	10.72888254	3.451749644	0.002434736	0.03276368	-1.952870597
ENSRNOG00000014845	691937	Strc	protein_coding	-1.650069536	-1.500783972	-3.450446011	0.002442169	0.032793418	-1.453933054
ENSRNOG00000004891	311279	Arl14ep	protein_coding	-0.386446024	4.57176806	-3.450641624	0.002441053	0.032793418	-1.906966789
ENSRNOG00000018808	117064	Vip	protein_coding	1.445684801	5.080473447	3.450242641	0.002443331	0.032793418	-1.928256076
ENSRNOG00000006674	287534	Rflnb	protein_coding	-0.993551308	1.329477159	-3.449334904	0.002448522	0.032834494	-1.54089242
ENSRNOG00000046643	171352	Cyp3a9	protein_coding	-1.398399139	0.672322215	-3.448861274	0.002451235	0.032842292	-1.439421966
ENSRNOG00000011276	290529	Tmem254	protein_coding	0.405533042	4.465935089	3.444875455	0.002474184	0.033068985	-1.881810602
ENSRNOG00000047537	100912373	LOC100912373	protein_coding	0.830805748	5.063499298	3.444804636	0.002474594	0.033068985	-1.957967824
ENSRNOG00000007971	192645	Wbp2	protein_coding	0.337144846	7.544507433	3.445430279	0.002470977	0.033068985	-2.024831668
ENSRNOG00000008986	290396	Diaph3	protein_coding	1.710936635	0.178185458	3.441817865	0.002491931	0.033181468	-1.439712113
ENSRNOG00000055204	NA	AABR07034833.1	protein_coding	1.466392085	0.731167484	3.442891377	0.002485686	0.033181468	-1.441890409
ENSRNOG00000048232	NA	AABR07044302.1	unprocessed_pseudogene	-1.69770979	-1.676462728	-3.442089072	0.002490352	0.033181468	-1.503843688
ENSRNOG00000020004	307956	Rbm34	protein_coding	0.364336208	5.112078233	3.441500801	0.002493779	0.033181468	-1.973903175
ENSRNOG00000002032	360697	Ifngr2	protein_coding	0.414493629	5.315180581	3.442422938	0.002488409	0.033181468	-1.974994328
ENSRNOG00000001452	266608	Fzd9	protein_coding	0.659758075	3.320190654	3.440331628	0.002500603	0.033240812	-1.748830329
ENSRNOG00000012164	300443	Plppr2	protein_coding	0.529419715	7.346186775	3.439997978	0.002502553	0.033240812	-2.037703087
ENSRNOG00000039076	688452	Spaca6	protein_coding	0.613959627	2.462510796	3.438865945	0.002509183	0.033300168	-1.626507354
ENSRNOG00000032395	315309	Tfcp2	protein_coding	0.344625279	4.544163356	3.436189057	0.002524929	0.033478686	-1.930588837
ENSRNOG00000007645	116560	Kcnj9	protein_coding	0.955522451	6.201430582	3.435841571	0.00252698	0.033478686	-2.026171162
ENSRNOG00000007821	314862	Dyrk2	protein_coding	0.491759181	5.73693802	3.435231317	0.002530586	0.033497658	-2.025244201
ENSRNOG00000003654	287099	Cldn9	protein_coding	-1.904241919	-0.607117767	-3.433917671	0.002538366	0.033537974	-1.454853516
ENSRNOG00000020355	59327	Twist2	protein_coding	1.537816021	-0.730031218	3.433549803	0.002540549	0.033537974	-1.460189955
ENSRNOG00000001915	288289	Chodl	protein_coding	-1.559051549	0.075870278	-3.433248356	0.002542339	0.033537974	-1.460736476
ENSRNOG00000015614	680616	Ppp1r16b	protein_coding	-0.733746099	5.104609175	-3.43383423	0.002538861	0.033537974	-1.986731666
ENSRNOG00000021276	29373	Bmp2	protein_coding	-1.20445058	2.358230558	-3.432330974	0.002547794	0.033581097	-1.700525237
ENSRNOG00000033341	367620	MGC116197	protein_coding	1.157668653	3.05189494	3.431600456	0.002552146	0.033581097	-1.733730833
ENSRNOG00000009299	24175	Adra2c	protein_coding	-0.845810759	4.591641542	-3.431809019	0.002550903	0.033581097	-1.949566061
ENSRNOG00000043145	NA	AABR07043823.2	pseudogene	-1.358462198	-0.178370454	-3.430862531	0.00255655	0.033581685	-1.457991734
ENSRNOG00000028247	361699	Ankrd13d	protein_coding	0.556058949	5.9320993	3.431154153	0.002554808	0.033581685	-2.033122043
ENSRNOG00000014482	499360	Slf2	protein_coding	-0.604559722	4.670008955	-3.42668939	0.002581594	0.033881773	-1.973523697
ENSRNOG00000009691	289020	Lrrn2	protein_coding	0.529365563	6.758281758	3.425822938	0.002586824	0.033921519	-2.068255227
ENSRNOG00000005174	691678	Tmem121	protein_coding	0.663452734	3.015849248	3.425090881	0.002591251	0.033950674	-1.731147409
ENSRNOG00000046492	679504	Nemp1	protein_coding	-1.090629285	-1.173627883	-3.42387454	0.002598623	0.034018333	-1.483905633
ENSRNOG00000004614	362133	Lypd6b	protein_coding	-1.080242522	2.693060852	-3.421571004	0.00261264	0.034172797	-1.69851862
ENSRNOG00000015445	25263	Mal	protein_coding	-1.419534115	7.47830393	-3.420469692	0.002619368	0.034231735	-2.080406351
ENSRNOG00000003289	289668	Lap3	protein_coding	-0.587479386	5.669633594	-3.418690867	0.00263027	0.034316004	-2.057097608
ENSRNOG00000013516	84486	Sf3b1	protein_coding	-0.34926798	7.399900244	-3.419032185	0.002628175	0.034316004	-2.085122178
ENSRNOG00000030150	100362109	LOC100362109	protein_coding	1.475997736	-1.46196549	3.417058366	0.002640315	0.034367679	-1.561146535
ENSRNOG00000039902	683626	Lbh	protein_coding	-0.695835465	2.873050329	-3.41666754	0.002642725	0.034367679	-1.76885244
ENSRNOG00000012995	296866	Gpr165	protein_coding	-1.406203152	3.649497599	-3.416598207	0.002643153	0.034367679	-1.886907352
ENSRNOG00000007136	155423	Anxa7	protein_coding	0.253481269	5.826608269	3.417210756	0.002639376	0.034367679	-2.067767861
ENSRNOG00000016244	365352	Mical2	protein_coding	1.213299017	8.428306375	3.415899432	0.002647468	0.034394768	-2.083487064
ENSRNOG00000061070	291100	Irf4	protein_coding	-1.498383917	-0.347998989	-3.414657397	0.002655156	0.034436572	-1.498428067
ENSRNOG00000015865	65046	Ap2s1	protein_coding	0.49035088	6.941712033	3.414671932	0.002655066	0.034436572	-2.094896419
ENSRNOG00000026985	171434	Phldb1	protein_coding	-0.718813905	6.028674976	-3.413904828	0.002659825	0.034468111	-2.077027636
ENSRNOG00000014119	301544	Farsb	protein_coding	-0.268678991	5.428069539	-3.412904908	0.002666041	0.034519626	-2.059411507
ENSRNOG00000012561	306618	Arhgef10	protein_coding	-0.666221105	4.650165453	-3.412496248	0.002668585	0.03452356	-1.980573443
ENSRNOG00000024580	691041	Mamstr	protein_coding	0.719218184	0.182708132	3.409986091	0.002684266	0.034610188	-1.508548144
ENSRNOG00000004018	289129	Tdrd5	protein_coding	-1.562285752	-1.478815905	-3.410053875	0.002683842	0.034610188	-1.543818704
ENSRNOG00000019369	293489	Slx1b	protein_coding	0.447690214	4.680023339	3.410460248	0.002681297	0.034610188	-1.994646522
ENSRNOG00000020431	60450	Matk	protein_coding	0.668963686	6.74657557	3.410761788	0.002679411	0.034610188	-2.100711329
ENSRNOG00000008526	500986	Pdzd3	protein_coding	1.193479952	0.666401962	3.408018201	0.002696623	0.03469541	-1.534217968
ENSRNOG00000024651	500633	Greb1	protein_coding	-0.745535771	1.970122126	-3.408318287	0.002694735	0.03469541	-1.669361765
ENSRNOG00000019596	365215	Smg9	protein_coding	0.550887011	4.800592283	3.407500492	0.002699883	0.03469541	-2.00077884
ENSRNOG00000020032	362329	Impdh1	protein_coding	0.526781181	5.580301329	3.407582176	0.002699368	0.03469541	-2.067028106
ENSRNOG00000051406	NA	7SK	misc_RNA	-1.013533844	-0.576527199	-3.407026902	0.002702869	0.034704832	-1.504790697
ENSRNOG00000009484	500199	Ptcd3	protein_coding	-0.407683063	5.324900206	-3.405565468	0.002712102	0.034744756	-2.067323299
ENSRNOG00000007865	24338	Ephb1	protein_coding	-0.526347775	5.534709379	-3.405618151	0.002711769	0.034744756	-2.069443381
ENSRNOG00000005342	54355	Rassf5	protein_coding	0.776602092	6.108653803	3.40546422	0.002712743	0.034744756	-2.09328689
ENSRNOG00000031232	81527	Nrp2	protein_coding	-1.37517921	4.199764728	-3.4050646	0.002715274	0.034748286	-2.019668355
ENSRNOG00000051620	312728	Tspan9	protein_coding	-0.528378634	5.345207728	-3.403977518	0.00272217	0.03480763	-2.066257021
ENSRNOG00000038600	100359753	Dnaaf3	protein_coding	1.313628848	0.236061426	3.40290122	0.002729015	0.034808491	-1.515117329
ENSRNOG00000056951	NA	AABR07013140.1	lincRNA	-2.465788151	-1.653951825	-3.403266997	0.002726687	0.034808491	-1.568587364
ENSRNOG00000007756	300240	Atg101	protein_coding	0.508648387	5.16532685	3.403225484	0.002726951	0.034808491	-2.047623103
ENSRNOG00000023233	102546648	LOC102546648	protein_coding	0.305690408	2.998745519	3.402178438	0.002733621	0.034815493	-1.805061265
ENSRNOG00000061004	364948	Asphd2	protein_coding	0.71222781	5.701531321	3.402105991	0.002734083	0.034815493	-2.084559853
ENSRNOG00000010803	29707	Gabra5	protein_coding	0.851243674	6.128215992	3.401298146	0.002739241	0.034852369	-2.110824039
ENSRNOG00000047605	360302	Ptprk	protein_coding	0.867032422	5.949011584	3.400504539	0.002744317	0.034888148	-2.101404677
ENSRNOG00000018529	65278	Csnk1g2	protein_coding	0.431782286	7.024742706	3.398796553	0.002755273	0.034998558	-2.131154361
ENSRNOG00000030016	315564	Robo3	protein_coding	3.691428448	2.673994561	3.397796392	0.002761709	0.035024082	-1.558198592
ENSRNOG00000003472	317599	Atp11c	protein_coding	-0.940006313	1.858667158	-3.397777785	0.002761829	0.035024082	-1.701116512
ENSRNOG00000046227	687090	Tprg1l	protein_coding	0.346694418	7.238287037	3.397132184	0.002765991	0.035048019	-2.134923522
ENSRNOG00000056894	29758	St6galnac3	protein_coding	-0.917353988	3.710040225	-3.396608166	0.002769374	0.03506205	-1.894564581
ENSRNOG00000043350	116653	Cap2	protein_coding	0.535847627	7.834133925	3.396200507	0.002772009	0.035066591	-2.133098953
ENSRNOG00000014698	24261	Chrnb1	protein_coding	-1.27917373	-0.350702416	-3.395076305	0.002779286	0.035102924	-1.53174162
ENSRNOG00000025060	365494	Nanos1	protein_coding	0.756288999	1.568988424	3.39505306	0.002779437	0.035102924	-1.643629942
ENSRNOG00000047436	686189	Cabyr	protein_coding	1.015852647	2.736011385	3.394125903	0.002785454	0.035108804	-1.726643112
ENSRNOG00000055564	499839	RGD1564664	protein_coding	-0.668008578	5.036736743	-3.394093496	0.002785664	0.035108804	-2.078919291
ENSRNOG00000022586	362110	Cdk9	protein_coding	0.375332332	6.732486304	3.393928186	0.002786739	0.035108804	-2.140228371
ENSRNOG00000007034	362342	Hipk2	protein_coding	-0.611905522	5.325725505	-3.393443676	0.002789889	0.035119782	-2.07863868
ENSRNOG00000050742	309362	Dnmbp	protein_coding	-0.499401831	3.122362626	-3.39254355	0.002795752	0.035164853	-1.853451688
ENSRNOG00000008652	315843	Phip	protein_coding	-0.475167977	4.672582205	-3.391754845	0.002800899	0.035172165	-2.034087831
ENSRNOG00000016374	25022	Fgfr2	protein_coding	-0.631763133	5.99445609	-3.392024421	0.002799138	0.035172165	-2.133089004
ENSRNOG00000018980	316233	Tjap1	protein_coding	-0.590260777	3.714403958	-3.389000765	0.002818944	0.035369939	-1.914045074
ENSRNOG00000046264	291652	Pcdhb7	protein_coding	-0.689284362	2.370560318	-3.388148508	0.002824551	0.035411456	-1.743240623
ENSRNOG00000020879	303563	Nags	protein_coding	2.129136431	0.698835136	3.386771873	0.002833631	0.035475323	-1.578655398
ENSRNOG00000017718	291661	Tmco6	protein_coding	0.543707777	2.796658485	3.38667819	0.00283425	0.035475323	-1.799970937
ENSRNOG00000049471	170824	Steap3	protein_coding	0.530006257	2.994187215	3.386097917	0.002838087	0.035494513	-1.8245005
ENSRNOG00000059628	NA	AABR07007878.1	lincRNA	1.977541104	-0.033697005	3.382940071	0.002859056	0.035547034	-1.554712406
ENSRNOG00000032531	100362400	AC093965.1	pseudogene	1.450200243	-0.976874096	3.38374386	0.002853704	0.035547034	-1.558423503
ENSRNOG00000025344	685900	Enthd1	protein_coding	3.537837819	-0.277745253	3.383285204	0.002856757	0.035547034	-1.60399501
ENSRNOG00000024136	499507	Fam151b	protein_coding	0.497880627	3.668465881	3.382351232	0.002862983	0.035547034	-1.918533258
ENSRNOG00000006526	296787	Sema3c	protein_coding	0.867020345	5.577938693	3.384116314	0.002851228	0.035547034	-2.115926921
ENSRNOG00000005509	311450	Pak7	protein_coding	0.561590414	5.851493176	3.383176722	0.002857479	0.035547034	-2.137683031
ENSRNOG00000051377	NA	AABR07001099.2	protein_coding	0.419568064	5.856109344	3.382208917	0.002863933	0.035547034	-2.14478873
ENSRNOG00000059406	498256	Ier5	protein_coding	0.98816904	6.571686891	3.381995634	0.002865357	0.035547034	-2.159012466
ENSRNOG00000002139	289568	Cracd	protein_coding	-0.406452736	6.18278518	-3.382280014	0.002863458	0.035547034	-2.16205369
ENSRNOG00000058733	314961	Asap1	protein_coding	0.703583823	6.578437078	3.382358812	0.002862932	0.035547034	-2.162766676
ENSRNOG00000027871	NA	Rapgefl1	protein_coding	0.556463761	6.905106427	3.381646709	0.002867688	0.035547334	-2.168661971
ENSRNOG00000017911	362353	Tcaf1	protein_coding	-0.41735664	6.541955033	-3.38076535	0.002873585	0.035591797	-2.171084053
ENSRNOG00000054809	NA	AABR07026032.1	lincRNA	1.894565573	3.503371185	3.378460263	0.002889064	0.035668825	-1.865464727
ENSRNOG00000001520	296500	Dlx1	protein_coding	0.825313146	4.436140576	3.37850112	0.002888789	0.035668825	-2.032669923
ENSRNOG00000021295	362281	Rae1	protein_coding	0.299531003	4.753590726	3.379362283	0.002882997	0.035668825	-2.06968387
ENSRNOG00000014284	691193	Elof1	protein_coding	0.335873538	4.875925839	3.378487845	0.002888878	0.035668825	-2.085786983
ENSRNOG00000000476	309630	Zbtb22	protein_coding	0.433095905	5.230169029	3.377974512	0.002892336	0.035680635	-2.108244729
ENSRNOG00000033579	366859	Glt8d2	protein_coding	1.280043867	1.832550635	3.374692865	0.002914538	0.03592576	-1.701861438
ENSRNOG00000013223	29383	Fah	protein_coding	-0.874216374	3.71350372	-3.373517128	0.002922533	0.035995513	-1.923842411
ENSRNOG00000001623	304056	Zbtb21	protein_coding	-0.325844374	4.399479488	-3.372365381	0.002930386	0.036063402	-2.063481414
ENSRNOG00000009339	362044	Cenpe	protein_coding	-0.674197759	1.28584576	-3.370834282	0.002940857	0.036163382	-1.666814025
ENSRNOG00000018384	679837	Adam12	protein_coding	-1.346555733	0.06859637	-3.366681136	0.002969444	0.036485802	-1.593561796
ENSRNOG00000006831	25154	Pgr	protein_coding	1.343677252	2.985666295	3.365040222	0.002980814	0.036549467	-1.860256932
ENSRNOG00000032058	304941	Pogk	protein_coding	-0.506055827	5.159742482	-3.365381027	0.002978449	0.036549467	-2.144488676
ENSRNOG00000015144	307833	Ist1	protein_coding	-0.249537779	6.17776393	-3.364906555	0.002981742	0.036549467	-2.199892297
ENSRNOG00000030954	83720	Fat1	protein_coding	-0.642825706	6.000788245	-3.362766104	0.002996642	0.036673752	-2.202929947
ENSRNOG00000046955	315136	Cbx6	protein_coding	0.388339852	7.909822182	3.36285201	0.002996042	0.036673752	-2.208130478
ENSRNOG00000057641	NA	AC133613.1	lincRNA	0.924123722	1.020679719	3.361414261	0.003006089	0.036749373	-1.6410829
ENSRNOG00000010919	680915	Mbd4	protein_coding	-0.682708781	2.220003048	-3.36119978	0.003007591	0.036749373	-1.818105856
ENSRNOG00000011307	290533	Slmap	protein_coding	-0.440507636	6.734118741	-3.359401277	0.003020211	0.03687434	-2.220099035
ENSRNOG00000030880	302489	Hs6st2	protein_coding	-1.096905703	3.642456754	-3.358783974	0.003024555	0.036898135	-2.024152319
ENSRNOG00000013981	29644	Ptpn5	protein_coding	-0.895130197	7.047220204	-3.353405256	0.003062662	0.037333465	-2.232680116
ENSRNOG00000026594	100909776	AABR07073134.1	protein_coding	1.279722874	-1.320247517	3.350936627	0.003080309	0.037459667	-1.648615123
ENSRNOG00000000956	304268	Rasl11a	protein_coding	1.359523366	3.098867583	3.351234098	0.003078177	0.037459667	-1.918759944
ENSRNOG00000013136	316064	Oxsr1	protein_coding	-0.598933976	6.145591053	-3.351395063	0.003077024	0.037459667	-2.223925049
ENSRNOG00000018250	29248	Tnni3	protein_coding	-2.791702422	-1.259228212	-3.350261746	0.00308515	0.037488956	-1.665599408
ENSRNOG00000021800	308108	Zfp541	protein_coding	1.160528873	-1.257507516	3.348998549	0.003094232	0.037569687	-1.650235618
ENSRNOG00000028677	361346	LOC361346	protein_coding	-0.65441276	3.036304695	-3.34785409	0.003102483	0.03762506	-1.941952505
ENSRNOG00000021175	293705	Otub1	protein_coding	0.416794719	7.808841048	3.347688809	0.003103677	0.03762506	-2.242781731
ENSRNOG00000021248	171103	Cdc25b	protein_coding	0.562208772	3.899125261	3.347309162	0.00310642	0.037628705	-2.011928939
ENSRNOG00000020193	367218	Runx2	protein_coding	0.752802439	1.528383472	3.345342805	0.003120664	0.037670036	-1.728241978
ENSRNOG00000008510	171440	Abtb2	protein_coding	-0.660708406	2.062858906	-3.345895063	0.003116657	0.037670036	-1.796092505
ENSRNOG00000059480	361946	Supt20h	protein_coding	-0.344631269	4.042080096	-3.345432024	0.003120016	0.037670036	-2.084505823
ENSRNOG00000048686	NA	AABR07066379.1	protein_coding	1.190923607	5.407766898	3.345803856	0.003117318	0.037670036	-2.195310876
ENSRNOG00000010960	114506	Ankh	protein_coding	0.361287895	7.117461218	3.34515113	0.003122056	0.037670036	-2.251740995
ENSRNOG00000061845	282587	Cttnbp2	protein_coding	-0.378702789	6.645189337	-3.343689165	0.003132692	0.037768797	-2.254256838
ENSRNOG00000038883	294154	LOC294154	protein_coding	0.277902742	8.20416467	3.342998498	0.00313773	0.037799951	-2.250218929
ENSRNOG00000060995	NA	AABR07043711.2	protein_coding	-1.335552155	-1.729778289	-3.342062419	0.003144569	0.037852753	-1.708212359
ENSRNOG00000004697	140720	Baalc	protein_coding	0.500185313	7.422768754	3.341567382	0.003148192	0.037860757	-2.258545199
ENSRNOG00000023446	NA	Btbd8	protein_coding	-0.501105066	7.332347621	-3.341300307	0.003150149	0.037860757	-2.260251189
ENSRNOG00000004449	313978	E2f6	protein_coding	-0.356505336	4.74691706	-3.340548939	0.003155659	0.037867906	-2.166270471
ENSRNOG00000000433	406167	Prrt1	protein_coding	0.655926656	7.586571725	3.340815599	0.003153702	0.037867906	-2.259910329
ENSRNOG00000002393	289352	Eprs	protein_coding	-0.259697944	7.165185064	-3.337507678	0.003178058	0.038107023	-2.269283421
ENSRNOG00000056756	81634	Actn1	protein_coding	-0.368585	7.01724077	-3.334180573	0.003202741	0.038373124	-2.276771354
ENSRNOG00000018692	25635	Mc4r	protein_coding	-1.488781604	0.751065866	-3.332183018	0.00321765	0.038433819	-1.695906309
ENSRNOG00000049828	171499	Crlf2	protein_coding	-0.601301131	2.932988351	-3.332184778	0.003217637	0.038433819	-1.948760385
ENSRNOG00000010475	25402	Casp3	protein_coding	-0.683890472	4.604509453	-3.332354991	0.003216364	0.038433819	-2.17918776
ENSRNOG00000016143	362436	Gpr162	protein_coding	0.515516562	7.626100969	3.332165081	0.003217785	0.038433819	-2.278958872
ENSRNOG00000027300	362768	Ttc7b	protein_coding	0.377477007	7.204525887	3.328760955	0.00324335	0.038709163	-2.288146608
ENSRNOG00000060013	NA		misc_RNA	-2.049472768	-1.248399124	-3.327817351	0.003250471	0.038734151	-1.673812878
ENSRNOG00000052247	310864	Manba	protein_coding	0.442147753	3.873992187	3.328061032	0.00324863	0.038734151	-2.087375207
ENSRNOG00000006570	314249	Plekhg3	protein_coding	-1.076816426	4.005397887	-3.326630859	0.003259447	0.038811101	-2.069036308
ENSRNOG00000053773	NA	AABR07049792.1	pseudogene	0.98634735	-0.202342771	3.325516891	0.003267897	0.038851664	-1.668150693
ENSRNOG00000021068	365865	Pip5k1a	protein_coding	0.319322261	6.253860648	3.325696444	0.003266534	0.038851664	-2.28926717
ENSRNOG00000018760	307035	Mpp7	protein_coding	-0.871491692	1.751025291	-3.324256734	0.003277481	0.038905571	-1.853735074
ENSRNOG00000025418	301579	Armc9	protein_coding	0.31643465	5.280639587	3.32457618	0.003275049	0.038905571	-2.23870023
ENSRNOG00000009084	362416	Rpusd3	protein_coding	0.464000533	2.728936251	3.322059576	0.003294258	0.038960184	-1.930139313
ENSRNOG00000049270	682033	Ppp2r3b	protein_coding	0.432057968	3.235439342	3.32166841	0.003297253	0.038960184	-2.007493073
ENSRNOG00000000918	288622	Zbed5	protein_coding	0.694323587	4.12784466	3.321960956	0.003295013	0.038960184	-2.105375483
ENSRNOG00000010849	362600	Adprhl2	protein_coding	0.410398009	5.006815273	3.322546819	0.00329053	0.038960184	-2.217559841
ENSRNOG00000023456	362814	Rnf41	protein_coding	0.34394914	5.653511543	3.322303375	0.003292392	0.038960184	-2.267607195
ENSRNOG00000054118	361301	Tpgs2	protein_coding	-0.243647491	6.099656082	-3.322767409	0.003288844	0.038960184	-2.292401891
ENSRNOG00000061007	NA	AABR07021888.1	lincRNA	0.902373038	-0.129922845	3.316960134	0.003333519	0.039088932	-1.685625424
ENSRNOG00000039680	288181	Gpr15	protein_coding	2.065822819	-1.429228685	3.31928436	0.003315568	0.039088932	-1.749211582
ENSRNOG00000016090	309255	Mtmr10	protein_coding	-0.64939267	4.18784949	-3.317884374	0.003326369	0.039088932	-2.159360904
ENSRNOG00000019859	361401	Pla2g15	protein_coding	0.368363679	4.505513216	3.318160781	0.003324234	0.039088932	-2.181871349
ENSRNOG00000023317	290637	Colgalt1	protein_coding	0.277828347	4.756018728	3.319632411	0.003312888	0.039088932	-2.214552137
ENSRNOG00000039856	501101	Lrrc73	protein_coding	0.643837028	5.423771981	3.3176563	0.003328132	0.039088932	-2.25253903
ENSRNOG00000013916	24588	Nefm	protein_coding	-1.006422543	8.962611925	-3.316969727	0.003333444	0.039088932	-2.302301111
ENSRNOG00000051483	25545	LOC103689961	protein_coding	0.582593368	8.065521181	3.318463326	0.003321898	0.039088932	-2.305912084
ENSRNOG00000030771	54248	Dgkb	protein_coding	-0.852687536	7.6533249	-3.318468357	0.00332186	0.039088932	-2.306715029
ENSRNOG00000007442	300744	Ubl7	protein_coding	0.630675034	6.651627197	3.31708166	0.003332578	0.039088932	-2.307651288
ENSRNOG00000020383	64391	Dapk3	protein_coding	0.492173317	5.14610093	3.316051926	0.003340559	0.039141697	-2.238912358
ENSRNOG00000019942	292757	Fbxo17	protein_coding	1.394519982	-0.77866252	3.315593637	0.003344117	0.039153612	-1.687954053
ENSRNOG00000002480	289287	Gpr137b	protein_coding	-0.720118402	1.718157289	-3.312405413	0.003368972	0.039384765	-1.834476242
ENSRNOG00000004549	287595	Dhx40	protein_coding	-0.397811165	5.175437598	-3.312408712	0.003368946	0.039384765	-2.272942426
ENSRNOG00000002248	364144	Fryl	protein_coding	-0.502273626	4.977654938	-3.311397787	0.003376865	0.039447105	-2.252291309
ENSRNOG00000047028	83513	Mmp24	protein_coding	0.329740007	6.598282799	3.310265881	0.003385753	0.039520966	-2.326715922
ENSRNOG00000030537	360670	Slc26a11	protein_coding	0.74247842	2.20292142	3.308869824	0.003396746	0.039619274	-1.860625353
ENSRNOG00000007519	362401	Tmem43	protein_coding	0.295155873	4.634311722	3.307608842	0.003406706	0.039705386	-2.218267546
ENSRNOG00000019381	313535	Eri3	protein_coding	0.365706996	6.755812334	3.305881368	0.003420396	0.039834817	-2.33828147
ENSRNOG00000057895	NA	AABR07033745.1	pseudogene	-1.222190542	0.490768203	-3.304099641	0.003434573	0.039834899	-1.74522998
ENSRNOG00000018938	291228	Mkx	protein_coding	1.069459085	1.296177834	3.303987371	0.003435468	0.039834899	-1.798690299
ENSRNOG00000046330	NA	AABR07029581.1	protein_coding	-0.493477473	5.095478181	-3.305468131	0.003423679	0.039834899	-2.274789377
ENSRNOG00000004685	100362346	Mta3	protein_coding	0.387821795	5.321418678	3.303931301	0.003435915	0.039834899	-2.291690223
ENSRNOG00000011815	29517	Sgk1	protein_coding	-0.639987027	5.811610062	-3.304919681	0.003428041	0.039834899	-2.326646271
ENSRNOG00000000505	301299	Rpl10a	protein_coding	0.374866048	6.109296272	3.304071673	0.003434796	0.039834899	-2.33005072
ENSRNOG00000026407	361853	Fam184a	protein_coding	-0.59175279	4.237619742	-3.303116994	0.003442416	0.03988026	-2.211669416
ENSRNOG00000041989	NA	AABR07010030.1	miRNA	-1.167651774	3.132801904	-3.302394428	0.003448194	0.03991719	-2.020828346
ENSRNOG00000016256	25486	Myo9b	protein_coding	-0.688602618	4.974012526	-3.300723681	0.003461592	0.040042197	-2.254336648
ENSRNOG00000045737	302192	LOC681180	protein_coding	1.223646316	1.370737554	3.295526331	0.003503594	0.040432061	-1.829269304
ENSRNOG00000008118	362606	Sync	protein_coding	0.581368119	3.357130739	3.295812136	0.003501271	0.040432061	-2.085619453
ENSRNOG00000007850	362787	Mok	protein_coding	0.340280109	3.736509578	3.295482854	0.003503948	0.040432061	-2.143610667
ENSRNOG00000029038	363462	Gemin8	protein_coding	0.476834654	4.31787479	3.295256108	0.003505791	0.040432061	-2.194959931
ENSRNOG00000001517	116551	Pdk1	protein_coding	0.523680079	4.918655843	3.293252664	0.003522125	0.04059005	-2.276360154
ENSRNOG00000012752	245978	Cklf	protein_coding	-1.432819222	-0.295871563	-3.292784312	0.003525954	0.040603806	-1.740282043
ENSRNOG00000017503	291567	Ppargc1b	protein_coding	-0.742580749	1.59739591	-3.291427005	0.003537073	0.040701435	-1.857874266
ENSRNOG00000017227	361613	Ppme1	protein_coding	0.570705626	7.944565094	3.291020355	0.003540411	0.040709444	-2.368890241
ENSRNOG00000051816	502894	Tigar	protein_coding	0.493707734	5.275639797	3.290574411	0.003544075	0.040721187	-2.305295052
ENSRNOG00000023712	294388	Stox1	protein_coding	-1.549867	-0.385864393	-3.289759109	0.003550784	0.040737511	-1.740716882
ENSRNOG00000043324	689093	Upk2	protein_coding	0.891808498	1.566464822	3.289918846	0.003549469	0.040737511	-1.877686146
ENSRNOG00000001157	365544	Umodl1	protein_coding	-1.910478766	-1.510893895	-3.288280108	0.003562985	0.04084708	-1.785603721
ENSRNOG00000008022	78963	Apaf1	protein_coding	-0.565408083	4.110904766	-3.287814668	0.003566833	0.040860795	-2.243058021
ENSRNOG00000010777	362481	Tox	protein_coding	0.916662917	4.562626082	3.28668612	0.003576181	0.040937441	-2.244505394
ENSRNOG00000004873	81749	Prkch	protein_coding	-0.864562569	2.260021387	-3.285602007	0.003585183	0.041010021	-1.978571935
ENSRNOG00000001609	304007	Cep97	protein_coding	-0.458800173	2.807489492	-3.284835788	0.003591559	0.041014378	-2.04945035
ENSRNOG00000050152	291577	Chsy3	protein_coding	0.699714415	3.181773004	3.284204412	0.003596821	0.041014378	-2.071528869
ENSRNOG00000058245	NA	AABR07029863.3	protein_coding	0.399264378	5.06296401	3.28395836	0.003598873	0.041014378	-2.314413686
ENSRNOG00000004255	83586	Usf1	protein_coding	0.352001751	5.965798178	3.28417643	0.003597054	0.041014378	-2.366815522
ENSRNOG00000015055	24765	Scg2	protein_coding	-0.794492851	7.967061006	-3.285217346	0.003588382	0.041014378	-2.37896993
ENSRNOG00000018441	156275	Ggt7	protein_coding	0.527261368	7.150540631	3.282807475	0.00360849	0.041093575	-2.390338977
ENSRNOG00000002579	286894	Parm1	protein_coding	0.863812222	5.528711465	3.281660662	0.003618097	0.041116523	-2.346417512
ENSRNOG00000004172	81530	Pdk2	protein_coding	0.420585356	6.000533243	3.281611369	0.00361851	0.041116523	-2.376841387
ENSRNOG00000018586	363252	Retreg2	protein_coding	0.380571125	7.75021899	3.281838721	0.003616603	0.041116523	-2.390549646
ENSRNOG00000048932	300236	Smagp	protein_coding	0.85530195	1.295574379	3.280546478	0.003627454	0.041172675	-1.844758599
ENSRNOG00000010535	310174	Cdh18	protein_coding	0.745165611	5.395265443	3.280386951	0.003628796	0.041172675	-2.337934744
ENSRNOG00000017922	681316	Tpbgl	protein_coding	-1.277377884	-0.53787725	-3.278895146	0.003641367	0.041243418	-1.760057017
ENSRNOG00000049983	316507	Shd	protein_coding	0.626141075	4.797441495	3.279291002	0.003638027	0.041243418	-2.277511719
ENSRNOG00000018309	117535	Chd4	protein_coding	-0.243979167	7.929868108	-3.278694446	0.003643061	0.041243418	-2.395422632
ENSRNOG00000017279	298552	Tmem50a	protein_coding	0.3466888	6.800559297	3.277651914	0.003651876	0.041312849	-2.401418892
ENSRNOG00000038607	690610	Tmem86b	protein_coding	-1.316633707	-1.04310707	-3.277330593	0.003654596	0.041313296	-1.809299511
ENSRNOG00000010486	58808	Mpp4	protein_coding	-1.768536125	-1.180336057	-3.276322456	0.003663146	0.041362504	-1.793222751
ENSRNOG00000007879	317589	Stk26	protein_coding	-1.080367915	0.909743076	-3.276184367	0.003664318	0.041362504	-1.864418894
ENSRNOG00000020417	50686	Gsk3a	protein_coding	0.391227083	8.110511324	3.275306865	0.003671778	0.041416367	-2.401820232
ENSRNOG00000030927	288484	Grid2ip	protein_coding	1.148238879	0.735337458	3.273244575	0.003689368	0.041531255	-1.785155976
ENSRNOG00000005747	288905	Il27ra	protein_coding	0.75967436	3.101977968	3.273235086	0.003689449	0.041531255	-2.084680129
ENSRNOG00000024533	494219	Eogt	protein_coding	-0.348853634	4.331030122	-3.273164839	0.00369005	0.041531255	-2.285503907
ENSRNOG00000005498	24952	Gcg	protein_coding	2.096785422	-2.257981365	3.271528563	0.003704067	0.041649118	-1.872048458
ENSRNOG00000030530	29252	Gzmm	protein_coding	1.595475237	1.96554129	3.271311791	0.003705928	0.041649118	-1.995465436
ENSRNOG00000002636	81632	Abat	protein_coding	-0.692982074	6.638754531	-3.270965817	0.0037089	0.041652137	-2.416833469
ENSRNOG00000003687	84583	Rgs2	protein_coding	-0.519343864	5.751579079	-3.270600565	0.00371204	0.041657038	-2.401573394
ENSRNOG00000030920	113912	Rtn4r	protein_coding	1.580558434	5.931312088	3.269385152	0.003722508	0.041744102	-2.370460834
ENSRNOG00000019472	140473	Ackr2	protein_coding	1.848775167	1.193973554	3.268221275	0.003732558	0.041809544	-1.87063282
ENSRNOG00000029826	363055	Cep164	protein_coding	-0.475558572	3.476002525	-3.267845952	0.003735805	0.041809544	-2.146252523
ENSRNOG00000018552	301067	Slc25a38	protein_coding	0.360516233	4.43247076	3.26776751	0.003736484	0.041809544	-2.288267402
ENSRNOG00000005335	311039	Galnt13	protein_coding	-0.669930448	3.814119632	-3.266954226	0.00374353	0.041857987	-2.241855286
ENSRNOG00000027230	100360334	Fhod3	protein_coding	0.750386148	6.441233048	3.266592876	0.003746664	0.041862659	-2.415950645
ENSRNOG00000000040	305101	RGD1304622	protein_coding	-0.952353849	2.96887649	-3.265436174	0.003756716	0.041883852	-2.045603454
ENSRNOG00000016892	245980	Nr2f6	protein_coding	0.616778397	4.631930852	3.265478233	0.00375635	0.041883852	-2.298830611
ENSRNOG00000053599	310658	Pogz	protein_coding	-0.262155846	5.594228357	-3.266034295	0.003751515	0.041883852	-2.397794755
ENSRNOG00000000431	406169	Atf6b	protein_coding	0.401557862	6.087785724	3.265068648	0.003759916	0.041889211	-2.415229396
ENSRNOG00000009094	94267	Nudt4	protein_coding	0.52666286	8.030276014	3.264015869	0.003769095	0.041961134	-2.428066618
ENSRNOG00000016562	360204	Zfp24	protein_coding	-0.553013482	3.982310913	-3.259801267	0.003806061	0.042342081	-2.269155706
ENSRNOG00000046662	681665	Ints6l	protein_coding	-0.647124324	2.888214692	-3.259142092	0.003811874	0.042376158	-2.100465147
ENSRNOG00000019667	308918	Ppfibp2	protein_coding	-0.720166456	4.187492154	-3.257666379	0.00382492	0.042490533	-2.296363936
ENSRNOG00000015105	64027	Bspry	protein_coding	-0.682242436	3.876941293	-3.256774049	0.00383283	0.042517093	-2.212492967
ENSRNOG00000008336	25341	Tnfrsf11b	protein_coding	0.538311683	4.710343127	3.256858	0.003832085	0.042517093	-2.33031509
ENSRNOG00000010883	362279	Pard6b	protein_coding	-0.364588687	2.460541014	-3.254469721	0.00385333	0.042683036	-2.057303155
ENSRNOG00000027592	502916	Rerg	protein_coding	-1.143633679	3.575953719	-3.254477043	0.003853264	0.042683036	-2.218118951
ENSRNOG00000026180	361169	Letm2	protein_coding	-0.585651624	2.625467935	-3.252852323	0.003867782	0.042812346	-2.071977083
ENSRNOG00000004861	311144	Itga4	protein_coding	-2.330854119	-0.141398748	-3.252528555	0.003870681	0.042813682	-1.821160501
ENSRNOG00000058030	682206	AABR07001905.2	protein_coding	-0.736749877	2.368694052	-3.251932296	0.003876027	0.042820296	-2.06125231
ENSRNOG00000004980	287419	Rangrf	protein_coding	0.457753428	3.558284127	3.251841899	0.003876838	0.042820296	-2.20465231
ENSRNOG00000034240	317346	Bcor	protein_coding	-0.485965557	4.663872556	-3.250992889	0.003884462	0.042873781	-2.362700329
ENSRNOG00000001269	24669	Ppp1cc	protein_coding	-0.471743342	7.990006473	-3.250355553	0.003890196	0.042906327	-2.456868962
ENSRNOG00000022837	296813	Slc25a40	protein_coding	-0.523941382	2.186382368	-3.249568562	0.003897287	0.042923113	-2.048200657
ENSRNOG00000042720	497876	Mrpl28	protein_coding	0.467600991	4.945821338	3.249568305	0.003897289	0.042923113	-2.363248053
ENSRNOG00000024661	360492	Jpt2	protein_coding	-1.087279593	3.08240201	-3.246001686	0.003929584	0.043217013	-2.159454895
ENSRNOG00000004437	114495	Map2k6	protein_coding	0.518471489	4.680710614	3.246149303	0.003928242	0.043217013	-2.356531349
ENSRNOG00000039674	NA	AABR07034657.1	protein_coding	1.228338062	-1.064006622	3.244437986	0.003943825	0.043342696	-1.841111994
ENSRNOG00000007369	360848	Shisa4	protein_coding	0.554401092	6.405768622	3.24293731	0.00395754	0.043462416	-2.470196319
ENSRNOG00000042427	362778	Gskip	protein_coding	-0.332745897	4.569061692	-3.241546961	0.003970287	0.043522807	-2.367988463
ENSRNOG00000046560	NA	AC109096.1	pseudogene	0.786453009	5.269268678	3.24142075	0.003971446	0.043522807	-2.408192337
ENSRNOG00000025612	304554	Sez6l	protein_coding	0.735143558	7.181531902	3.24141351	0.003971513	0.043522807	-2.481542783
ENSRNOG00000024435	288611	Galnt17	protein_coding	0.976152518	4.969708012	3.240468361	0.003980204	0.04358705	-2.379931734
ENSRNOG00000018113	307056	AABR07028352.1	protein_coding	-1.743254408	1.233606989	-3.239538897	0.003988769	0.04364982	-1.925858529
ENSRNOG00000062013	290880	Adprhl1	protein_coding	2.000608824	-0.355219033	3.238016118	0.00400284	0.043772713	-1.839400168
ENSRNOG00000011667	296741	Fastk	protein_coding	0.499169972	5.942944689	3.237648783	0.004006241	0.043778839	-2.466491715
ENSRNOG00000049937	83578	Pdxk	protein_coding	-0.547778038	3.633660508	-3.237189508	0.004010498	0.043794297	-2.282451037
ENSRNOG00000042929	100361087	LOC100361087	protein_coding	1.121581185	4.674799958	3.236641213	0.004015586	0.043818799	-2.337853568
ENSRNOG00000000536	309659	Mdga1	protein_coding	-0.848491876	2.973721857	-3.235237891	0.004028636	0.043899026	-2.183550893
ENSRNOG00000027770	309407	Trpm3	protein_coding	-1.008834496	3.972838025	-3.235256825	0.00402846	0.043899026	-2.312128651
ENSRNOG00000006990	84427	Grb7	protein_coding	-1.244174457	-0.776310883	-3.234168456	0.004038609	0.043976598	-1.844919663
ENSRNOG00000013992	117051	Arfrp1	protein_coding	0.28884027	4.60244846	3.233159664	0.004048038	0.044017062	-2.380797553
ENSRNOG00000043143	362783	Eml1	protein_coding	-0.581168445	5.244554096	-3.233305679	0.004046672	0.044017062	-2.434182672
ENSRNOG00000016636	362261	Lpin3	protein_coding	-0.777990223	2.693686698	-3.23140317	0.004064508	0.044102775	-2.132258229
ENSRNOG00000005147	681091	Ccdc157	protein_coding	0.840445151	3.062979188	3.231432425	0.004064233	0.044102775	-2.18953425
ENSRNOG00000028523	304486	Tctn1	protein_coding	-0.477557295	3.900416704	-3.23175317	0.004061221	0.044102775	-2.318782223
ENSRNOG00000013346	680076	Asb14	protein_coding	0.610737702	0.880813515	3.229231933	0.004084957	0.044231211	-1.900533812
ENSRNOG00000003924	305419	Pi4k2b	protein_coding	-0.85676744	0.922364202	-3.229802881	0.00407957	0.044231211	-1.953253087
ENSRNOG00000037613	363630	Kdm6b	protein_coding	-0.692370075	4.281756119	-3.229461613	0.004082789	0.044231211	-2.362412433
ENSRNOG00000015844	680309	Snrpd2	protein_coding	0.368744349	5.845450816	3.227575151	0.004100628	0.044369711	-2.490306805
ENSRNOG00000023807	316452	Ccnyl1	protein_coding	-0.379387813	4.529909604	-3.227085051	0.004105274	0.044388819	-2.400496101
ENSRNOG00000023538	291133	Aldh5a1	protein_coding	-0.418232012	7.069402673	-3.226317137	0.004112566	0.044436474	-2.516630671
ENSRNOG00000024028	499660	Sprr1a	protein_coding	2.714665345	0.326781596	3.225276078	0.00412247	0.044449983	-1.862919206
ENSRNOG00000016679	499254	Tmc7	protein_coding	-0.544409446	1.677732479	-3.225526509	0.004120086	0.044449983	-2.026886155
ENSRNOG00000043225	308992	Zfp771	protein_coding	0.509080977	4.606074027	3.225667665	0.004118742	0.044449983	-2.398860866
ENSRNOG00000050868	682138	Ddx43	protein_coding	1.927570304	-1.919338882	3.22478332	0.004127167	0.0444695	-1.946846648
ENSRNOG00000024503	690073	Nbas	protein_coding	-0.323097627	4.962064293	-3.224226262	0.004132482	0.044495657	-2.440837243
ENSRNOG00000003997	289270	Pld5	protein_coding	-1.185372185	2.814819727	-3.222935518	0.004144824	0.044597379	-2.149304295
ENSRNOG00000019474	316238	Rsph9	protein_coding	1.057557604	2.09454855	3.222452131	0.004149455	0.044616053	-2.070242348
ENSRNOG00000015425	308023	Ssx2ip	protein_coding	0.377946222	6.366766139	3.221871151	0.004155028	0.04464482	-2.520109967
ENSRNOG00000049194	NA	AABR07066435.1	lincRNA	1.129686398	2.376709712	3.219740037	0.004175533	0.044684031	-2.115032466
ENSRNOG00000032569	690755	Lingo3	protein_coding	-1.001227767	3.025533485	-3.219932968	0.004173672	0.044684031	-2.236829208
ENSRNOG00000010029	287840	Ubald2	protein_coding	0.583497015	4.05871172	3.219817757	0.004174783	0.044684031	-2.347225954
ENSRNOG00000049137	307547	Zfp35	protein_coding	-0.351041237	4.216136553	-3.219382972	0.004178978	0.044684031	-2.387388595
ENSRNOG00000024125	361087	Slain1	protein_coding	-0.884486393	5.421745693	-3.219996595	0.004173059	0.044684031	-2.482202538
ENSRNOG00000003453	360838	Lypd1	protein_coding	-0.9694261	5.757322771	-3.220895388	0.004164404	0.044684031	-2.504920254
ENSRNOG00000005332	266600	Csdc2	protein_coding	-0.926307166	5.731523596	-3.219388545	0.004178924	0.044684031	-2.506589842
ENSRNOG00000028390	362781	Hhipl1	protein_coding	0.746366263	3.112670106	3.217097982	0.00420109	0.044827143	-2.217224908
ENSRNOG00000049676	365984	St6galnac5	protein_coding	1.017190562	4.101380194	3.217659124	0.004195649	0.044827143	-2.356353839
ENSRNOG00000057322	170901	Efna3	protein_coding	0.537663487	4.080064151	3.217118589	0.00420089	0.044827143	-2.361322964
ENSRNOG00000059402	298914	Itgb1bp1	protein_coding	-0.558403128	4.593472216	-3.216766537	0.004204307	0.044830422	-2.430189957
ENSRNOG00000012959	64824	Nab1	protein_coding	-0.52492926	5.398013333	-3.216390053	0.004207964	0.044838386	-2.498390066
ENSRNOG00000013180	291703	Ercc3	protein_coding	0.289558736	5.804775907	3.215859561	0.004213122	0.044862324	-2.515831147
ENSRNOG00000010284	83505	St3gal5	protein_coding	0.332761548	7.293097963	3.215237447	0.004219179	0.044895791	-2.540305415
ENSRNOG00000037647	499474	Ostm1	protein_coding	0.240166355	5.749016634	3.214932698	0.004222149	0.04489639	-2.515477256
ENSRNOG00000010736	361131	Pbx4	protein_coding	0.764128561	2.090655755	3.212481221	0.004246115	0.045120097	-2.066405389
ENSRNOG00000011133	84494	Trpc4	protein_coding	0.521917536	3.736335597	3.211110624	0.004259572	0.045231898	-2.308533818
ENSRNOG00000018225	362246	Tp53inp2	protein_coding	-0.322132599	7.387899644	-3.210415097	0.004266417	0.045273379	-2.551242371
ENSRNOG00000039025	NA	AABR07051947.1	pseudogene	0.54850945	3.038877131	3.209748521	0.004272986	0.045277331	-2.227324477
ENSRNOG00000042502	499067	Smim17	protein_coding	-0.769749637	3.597533953	-3.209841241	0.004272072	0.045277331	-2.346126138
ENSRNOG00000030213	363087	Vps13c	protein_coding	-0.70514289	4.68614034	-3.209483158	0.004275605	0.045277331	-2.450543293
ENSRNOG00000028746	114846	Gsto1	protein_coding	0.369062762	6.711820458	3.209084151	0.004279544	0.045287925	-2.553573788
ENSRNOG00000008056	314457	Ankrd9	protein_coding	0.963983929	2.456686079	3.208185225	0.004288433	0.045319737	-2.090508201
ENSRNOG00000006747	288908	Cc2d1a	protein_coding	0.342706054	5.713333759	3.208365773	0.004286646	0.045319737	-2.526373587
ENSRNOG00000042044	363675	Stard3	protein_coding	0.368605041	5.379244875	3.207758201	0.004292662	0.045333334	-2.500181681
ENSRNOG00000000470	25218	Vps52	protein_coding	0.348841117	6.313675781	3.207181719	0.004298377	0.045362599	-2.550108614
ENSRNOG00000020669	309164	Ovol1	protein_coding	-1.087215771	1.251106208	-3.206216673	0.004307961	0.045411205	-1.991336252
ENSRNOG00000009460	308000	Pdzd8	protein_coding	-0.425216552	6.399420661	-3.205828252	0.004311825	0.045411205	-2.559055922
ENSRNOG00000002652	303298	Rap1gap2	protein_coding	0.733794272	7.370269476	3.206001878	0.004310097	0.045411205	-2.559635239
ENSRNOG00000004763	25528	Sirpa	protein_coding	0.302530797	8.454065465	3.20413117	0.004328744	0.045558255	-2.554854625
ENSRNOG00000023411	308556	Vsig10l	protein_coding	0.823831047	2.464933421	3.203528272	0.00433477	0.045590537	-2.135512001
ENSRNOG00000037443	288731	Pgam5	protein_coding	0.257753311	5.434254389	3.202884879	0.00434121	0.045627124	-2.521488925
ENSRNOG00000049407	315163	Shisa8	protein_coding	-1.561484333	1.815116421	-3.202277982	0.004347293	0.045659913	-2.117000683
ENSRNOG00000024543	499462	Mfsd4b	protein_coding	0.411313248	3.315005464	3.201665387	0.004353442	0.045693346	-2.273503794
ENSRNOG00000000697	501841	Coro1c	protein_coding	0.288865908	6.849965472	3.200429923	0.004365868	0.045792577	-2.573019262
ENSRNOG00000008061	299694	Nuak1	protein_coding	0.87304563	6.391764025	3.199582021	0.004374416	0.045851023	-2.561277493
ENSRNOG00000009373	NA	RGD1562690	processed_pseudogene	0.591231453	3.142491118	3.1983024	0.004387347	0.045924082	-2.266805435
ENSRNOG00000051170	315133	Ddx17	protein_coding	-0.51425878	6.92041186	-3.198319712	0.004387172	0.045924082	-2.578599427
ENSRNOG00000032048	362522	Zfp462	protein_coding	-0.684424952	5.221641063	-3.197945075	0.004390965	0.045930746	-2.539603076
ENSRNOG00000039207	500640	Ccdc71l	protein_coding	0.97490337	0.942512942	3.196689364	0.004403701	0.046001508	-1.98492984
ENSRNOG00000006226	84347	Cacng2	protein_coding	0.81292746	6.981550871	3.196819473	0.00440238	0.046001508	-2.57738427
ENSRNOG00000003332	287368	Nt5m	protein_coding	0.480955391	2.890839313	3.195999576	0.004410712	0.046043534	-2.221023033
ENSRNOG00000049019	498953	Tmem170a	protein_coding	-0.481012683	2.404465532	-3.195596118	0.004414818	0.046055194	-2.1957711
ENSRNOG00000010748	306487	Mtus1	protein_coding	-0.604724166	5.530523184	-3.194905693	0.004421853	0.046097373	-2.547900246
ENSRNOG00000005502	368062	Ankib1	protein_coding	-0.394209065	5.620456614	-3.194369328	0.004427326	0.04612322	-2.557448212
ENSRNOG00000003915	305070	Pacc1	protein_coding	0.500879687	4.053827015	3.19372794	0.004433879	0.046160279	-2.379687732
ENSRNOG00000056349	NA	U2	snRNA	-1.850576504	-1.456158642	-3.192996914	0.00444136	0.046171785	-1.949019106
ENSRNOG00000028526	690606	Mansc1	protein_coding	-0.537657477	3.027011637	-3.192531165	0.004446132	0.046171785	-2.246579273
ENSRNOG00000014869	298096	Wdr31	protein_coding	0.443271681	3.110239226	3.192449336	0.004446971	0.046171785	-2.27334121
ENSRNOG00000051487	114107	Kremen1	protein_coding	-1.412975159	3.747834242	-3.193184577	0.004439438	0.046171785	-2.364756488
ENSRNOG00000024237	361086	Scel	protein_coding	0.760726668	1.279957752	3.191183581	0.004459968	0.046213307	-2.050724863
ENSRNOG00000010977	25641	Igfbp6	protein_coding	1.012763443	4.225637041	3.191673512	0.004454933	0.046213307	-2.389883765
ENSRNOG00000042702	308668	Nipa1	protein_coding	-0.476097194	4.813865537	-3.191409934	0.004457641	0.046213307	-2.495320295
ENSRNOG00000003253	64192	Qdpr	protein_coding	-0.738740142	6.827719343	-3.189852791	0.004473673	0.046324159	-2.594312026
ENSRNOG00000061857	295037	Mgst2	protein_coding	1.365047875	-1.428613484	3.188320872	0.004489499	0.04645682	-1.939568246
ENSRNOG00000026050	307514	Epb41l4a	protein_coding	-0.776106141	2.125767864	-3.18649139	0.004508471	0.04662183	-2.180394999
ENSRNOG00000005550	314164	Lrfn5	protein_coding	0.543286482	5.77779896	3.185834581	0.004515302	0.046649409	-2.579437375
ENSRNOG00000005428	29382	Ctbp1	protein_coding	0.274282351	7.989417512	3.185652822	0.004517194	0.046649409	-2.601181448
ENSRNOG00000005366	NA	AABR07053472.1	protein_coding	0.377392259	2.91929968	3.185352588	0.00452032	0.046650432	-2.245555699
ENSRNOG00000005729	100359592	Palm3	protein_coding	0.748003164	3.196322475	3.185048579	0.004523489	0.046651882	-2.288925185
ENSRNOG00000007591	304785	Slc45a3	protein_coding	-1.549113257	0.086743709	-3.183925035	0.004535216	0.046710303	-1.957751529
ENSRNOG00000001210	690297	Pwp2	protein_coding	0.321764245	4.872325231	3.184188014	0.004532469	0.046710303	-2.516296702
ENSRNOG00000010711	299284	Dicer1	protein_coding	-0.331135277	5.045571995	-3.182393195	0.004551254	0.046844165	-2.538098501
ENSRNOG00000013166	84426	Wnt4	protein_coding	0.917972901	3.966972314	3.181937987	0.00455603	0.046862021	-2.417416953
ENSRNOG00000033719	25133	Pcdhb12	protein_coding	-0.689340027	1.184814015	-3.179976032	0.004576672	0.04701157	-2.049521429
ENSRNOG00000002949	303698	Pgs1	protein_coding	0.380365504	5.858273053	3.180057673	0.004575811	0.04701157	-2.592872681
ENSRNOG00000004964	29496	Erbb3	protein_coding	-1.020642172	4.501026347	-3.179503707	0.004581654	0.0470314	-2.462130528
ENSRNOG00000043031	314467	Rd3l	protein_coding	-1.264410552	1.661007686	-3.177858312	0.004599054	0.047124172	-2.108730128
ENSRNOG00000000572	84468	Chst3	protein_coding	-0.717907819	2.349226782	-3.178336458	0.004593991	0.047124172	-2.183916255
ENSRNOG00000058784	NA	AABR07044362.4	antisense	0.47589943	5.079611837	3.177781558	0.004599867	0.047124172	-2.536024562
ENSRNOG00000010086	296281	Plagl2	protein_coding	-0.415645516	2.896622475	-3.177107962	0.00460701	0.047165988	-2.291964378
ENSRNOG00000011905	297566	Atp6v1e1	protein_coding	0.355979213	8.756265582	3.176091905	0.004617805	0.04724511	-2.613515751
ENSRNOG00000003738	289369	Ush2a	protein_coding	-1.041824788	0.620607203	-3.174819004	0.004631363	0.047352381	-2.028954575
ENSRNOG00000047922	NA	AABR07046628.1	protein_coding	-0.625049565	0.491446541	-3.174033382	0.00463975	0.04737526	-2.012751278
ENSRNOG00000026742	298792	Ypel5	protein_coding	-0.407111906	7.16365145	-3.174178214	0.004638203	0.04737526	-2.631705484
ENSRNOG00000016479	307796	Plekhg4	protein_coding	-1.804872128	-2.206745902	-3.173669067	0.004643644	0.047383624	-2.013161177
ENSRNOG00000004281	305497	Cobl	protein_coding	0.591794563	7.126852303	3.17303145	0.004650468	0.047421845	-2.633043592
ENSRNOG00000033835	140694	Dnm1	protein_coding	0.543577214	10.14670207	3.172321071	0.004658081	0.047468068	-2.591744163
ENSRNOG00000013783	298609	Efhd2	protein_coding	0.84446912	7.781326559	3.1719937	0.004661594	0.047472467	-2.633822975
ENSRNOG00000038035	84393	Kif4a	protein_coding	-0.974431868	0.286694593	-3.170619986	0.004676362	0.047583508	-2.011359778
ENSRNOG00000004827	314417	Papola	protein_coding	-0.329421722	6.693872341	-3.17040531	0.004678674	0.047583508	-2.640117425
ENSRNOG00000017381	54404	Itih4	protein_coding	-1.295095691	-1.256909869	-3.168935497	0.004694534	0.047713307	-1.980578694
ENSRNOG00000054352	83615	Atp6ap1	protein_coding	0.209524442	8.606544253	3.168068749	0.00470391	0.04774867	-2.632826282
ENSRNOG00000024452	307797	Carmil2	protein_coding	0.551713519	6.803345155	3.168040989	0.004704211	0.04774867	-2.641990679
ENSRNOG00000004787	NA	AABR07053185.1	protein_coding	-0.447106138	2.322963565	-3.167142484	0.004713951	0.047796786	-2.216411014
ENSRNOG00000001158	85264	Abcg1	protein_coding	-0.344455007	5.750939205	-3.16703149	0.004715155	0.047796786	-2.622956544
ENSRNOG00000005802	313427	Usp24	protein_coding	-0.430997778	5.857265477	-3.166497467	0.004720955	0.047824112	-2.632158408
ENSRNOG00000054548	293854	Srpk3	protein_coding	-1.351805226	1.223538819	-3.165786748	0.004728684	0.047870938	-2.093616348
ENSRNOG00000061997	NA	AABR07061839.1	antisense	-1.205178028	-0.435839355	-3.165014315	0.004737099	0.047910228	-1.978408364
ENSRNOG00000010008	361102	Polr3a	protein_coding	-0.285796357	4.863486198	-3.164574749	0.004741894	0.047910228	-2.558354381
ENSRNOG00000016001	365024	Chmp1a	protein_coding	0.328786294	6.297909259	3.164676531	0.004740783	0.047910228	-2.645076726
ENSRNOG00000061348	309060	Fam53b	protein_coding	-0.287989547	5.075613046	-3.163678923	0.00475168	0.047977645	-2.571432384
ENSRNOG00000012016	266732	Npc1	protein_coding	-0.595870077	5.759847634	-3.162410238	0.004765573	0.048086413	-2.628090403
ENSRNOG00000059984	84010	Dll1	protein_coding	-0.647436442	2.379503025	-3.162103435	0.004768939	0.048088882	-2.278770506
ENSRNOG00000024737	308971	Tnrc6a	protein_coding	-0.367969871	5.912467221	-3.160754534	0.004783764	0.048206825	-2.641880129
ENSRNOG00000051325	NA	AABR07039000.1	lincRNA	-1.512548204	2.417271874	-3.159557807	0.004796954	0.048276596	-2.266041367
ENSRNOG00000010050	691920	Stard9	protein_coding	-0.521720026	3.172550762	-3.159718005	0.004795186	0.048276596	-2.333188377
ENSRNOG00000012302	497757	Gucy1a1	protein_coding	-0.803755783	6.77890693	-3.159191159	0.004801002	0.048285798	-2.664265638
ENSRNOG00000012710	361094	Ubac2	protein_coding	0.336645129	5.712539846	3.157852448	0.004815811	0.048403143	-2.63710047
ENSRNOG00000016997	689561	AABR07044442.1	processed_transcript	1.492412683	-0.434551969	3.15709734	0.004824184	0.04845032	-1.993541673
ENSRNOG00000009570	727679	Pdxp	protein_coding	0.48311498	7.062829042	3.156862186	0.004826794	0.04845032	-2.669022872
ENSRNOG00000052109	NA	AABR07043389.1	lincRNA	-1.44879883	-1.180731456	-3.155581686	0.004841032	0.048538326	-2.007691469
ENSRNOG00000038239	292078	Spata33	protein_coding	0.356207311	3.353812725	3.15550715	0.004841862	0.048538326	-2.389877882
ENSRNOG00000011994	292949	Perp	protein_coding	0.912799305	1.473577847	3.154737111	0.004850445	0.04856118	-2.164096527
ENSRNOG00000012472	297708	Pyroxd1	protein_coding	0.3192669	3.325707854	3.154743303	0.004850376	0.04856118	-2.390013672
ENSRNOG00000005573	299737	Ntn4	protein_coding	-0.564980344	3.476951636	-3.154348797	0.004854779	0.048573008	-2.434674593
ENSRNOG00000006068	500921	Tmem117	protein_coding	-0.813985947	3.6910508	-3.153749803	0.004861471	0.048608404	-2.443807371
ENSRNOG00000046617	103690149	LOC103690149	protein_coding	-0.976271627	1.152654111	-3.153161125	0.004868057	0.048608963	-2.120849242
ENSRNOG00000004893	362749	Dmac2l	protein_coding	0.35252158	3.641084509	3.152977017	0.004870119	0.048608963	-2.433623321
ENSRNOG00000060248	297436	Chchd6	protein_coding	0.467135658	5.346061393	3.152899104	0.004870992	0.048608963	-2.619620849
ENSRNOG00000059260	NA	AABR07053509.2	protein_coding	1.228592858	0.116752263	3.15222266	0.004878575	0.048621656	-2.02574601
ENSRNOG00000048043	25439	F2r	protein_coding	0.401846981	4.485857411	3.152500273	0.004875461	0.048621656	-2.53453172
ENSRNOG00000027459	308366	Zbtb45	protein_coding	0.392706004	4.518862436	3.151655705	0.004884939	0.048653616	-2.544836926
ENSRNOG00000003464	287822	Hid1	protein_coding	0.4456609	6.424280211	3.151315395	0.004888763	0.048660249	-2.676117644
ENSRNOG00000015090	287125	Nubp2	protein_coding	0.43926135	4.294268692	3.14841743	0.004921446	0.048953932	-2.529288665
ENSRNOG00000013805	305451	Tnip2	protein_coding	-0.571990709	1.858177583	-3.14732475	0.004933824	0.048988575	-2.1962946
ENSRNOG00000031266	363045	Siae	protein_coding	0.264855365	4.326706992	3.147728175	0.00492925	0.048988575	-2.533698714
ENSRNOG00000019990	306348	Rex1bd	protein_coding	0.515483646	4.79406342	3.147268054	0.004934467	0.048988575	-2.577345263
ENSRNOG00000032426	310230	Slc10a5	protein_coding	-0.665724131	0.08345938	-3.145185505	0.004958145	0.049097107	-2.042626175
ENSRNOG00000047276	100362738	AABR07044711.1	protein_coding	0.660928484	1.682293935	3.145512967	0.004954415	0.049097107	-2.174988463
ENSRNOG00000016368	171010	Ppp1r14c	protein_coding	0.397248066	4.146123728	3.145251333	0.004957395	0.049097107	-2.527942104
ENSRNOG00000049302	307726	Chd9	protein_coding	-0.517531915	5.124923107	-3.145944913	0.004949498	0.049097107	-2.633176508
ENSRNOG00000060649	NA	SNORD24	snoRNA	-1.536324887	-1.182638822	-3.143697871	0.004975126	0.04910815	-2.033497454
ENSRNOG00000016147	84487	Slc17a6	protein_coding	-1.323354239	4.492819103	-3.143134626	0.004981571	0.04910815	-2.542655601
ENSRNOG00000054400	690898	Sh3bp5l	protein_coding	0.279521307	5.13886808	3.144356223	0.004967604	0.04910815	-2.627674608
ENSRNOG00000042274	498959	Fbxo31	protein_coding	0.488397615	5.772705709	3.143656892	0.004975595	0.04910815	-2.663207846
ENSRNOG00000021091	316022	Trank1	protein_coding	-0.785882795	5.820366921	-3.143987193	0.004971819	0.04910815	-2.669483865
ENSRNOG00000047137	365661	Erbin	protein_coding	-0.714254027	5.929735776	-3.144350831	0.004967666	0.04910815	-2.684117433
ENSRNOG00000057620	50690	Slc6a8	protein_coding	-0.27813958	6.697759041	-3.143317002	0.004979483	0.04910815	-2.698150213
ENSRNOG00000030462	360730	Ostn	protein_coding	3.669941743	-0.559638893	3.139555873	0.005022705	0.049310165	-2.063237786
ENSRNOG00000013436	140929	Pde7b	protein_coding	-1.18390011	4.23485094	-3.139581305	0.005022412	0.049310165	-2.573737472
ENSRNOG00000033837	29163	Cdh9	protein_coding	-0.774609155	4.294354662	-3.139418659	0.005024289	0.049310165	-2.576005365
ENSRNOG00000060530	299602	Cdc34	protein_coding	0.426909433	6.176631433	3.139322823	0.005025395	0.049310165	-2.695182222
ENSRNOG00000006368	81514	Lrrn3	protein_coding	-0.393371562	6.067950254	-3.139913126	0.005018584	0.049310165	-2.696109956
ENSRNOG00000026679	315611	Scn4b	protein_coding	-1.363441253	6.834368711	-3.140534027	0.005011429	0.049310165	-2.696187151
ENSRNOG00000057501	315789	Fam81a	protein_coding	0.744480516	7.781749464	3.139126231	0.005027665	0.049310165	-2.704772063
ENSRNOG00000030418	501569	Tmem47	protein_coding	-0.674926547	7.054967602	-3.140110564	0.005016308	0.049310165	-2.706108148
ENSRNOG00000027405	361634	Ccp110	protein_coding	-0.59477492	5.514185579	-3.138500527	0.005034898	0.049349688	-2.668722085
ENSRNOG00000014330	25604	Pcmt1	protein_coding	0.341574841	6.923499153	3.138038303	0.005040247	0.049370713	-2.710690513
ENSRNOG00000003669	246297	Myocd	protein_coding	-1.77328404	-1.16122195	-3.137337594	0.005048367	0.049418833	-2.032292517
ENSRNOG00000008738	311209	Tp53i11	protein_coding	0.832893068	6.372845572	3.137059691	0.005051591	0.049418995	-2.706773861
ENSRNOG00000042163	100361234	Btbd19	protein_coding	0.461449794	3.626272106	3.135738145	0.005066949	0.049506131	-2.448379379
ENSRNOG00000051450	685045	Abracl	protein_coding	0.591057115	4.06066357	3.135708082	0.005067299	0.049506131	-2.519336891
ENSRNOG00000017914	85332	Cavin3	protein_coding	0.588860932	4.757699542	3.135464318	0.005070137	0.049506131	-2.609263501
ENSRNOG00000057482	NA	AABR07030657.1	lincRNA	-1.716644597	-1.64375345	-3.134601485	0.005080195	0.049510213	-2.105137961
ENSRNOG00000052899	NA	AABR07049886.2	lincRNA	1.534724875	2.002974627	3.135110993	0.005074254	0.049510213	-2.193074809
ENSRNOG00000012665	499330	Nmrk1	protein_coding	0.555490693	3.114452242	3.134721421	0.005078796	0.049510213	-2.394857719
ENSRNOG00000003972	25360	Tshr	protein_coding	-1.839248542	-0.672631628	-3.133171076	0.005096912	0.049547771	-2.043339444
ENSRNOG00000050111	684439	Cenpo	protein_coding	-0.704920814	-1.12434183	-3.133403934	0.005094187	0.049547771	-2.048425282
ENSRNOG00000008492	304984	Cfap45	protein_coding	1.14180786	0.309718289	3.133473739	0.00509337	0.049547771	-2.058121316
ENSRNOG00000007436	100158225	Tedc2	protein_coding	0.588625908	1.723069907	3.133196699	0.005096612	0.049547771	-2.20317578
ENSRNOG00000002122	289443	Lrrc8c	protein_coding	-0.379345006	5.24407883	-3.132807113	0.005101174	0.049557936	-2.674096668
ENSRNOG00000049426	687861	Mmab	protein_coding	0.392364669	3.417783335	3.131710059	0.005114041	0.049651636	-2.45342429
ENSRNOG00000019659	79251	Aspa	protein_coding	-1.045019681	3.790288688	-3.131141177	0.005120726	0.049685231	-2.529570736
ENSRNOG00000007722	100360533	Tlcd3a	protein_coding	-0.721202619	2.085542034	-3.130185092	0.00513198	0.049717887	-2.266845851
ENSRNOG00000003455	287095	Zfp13	protein_coding	0.408812554	3.339414634	3.13003303	0.005133772	0.049717887	-2.437436078
ENSRNOG00000010260	363062	Dixdc1	protein_coding	-0.568921411	6.34616071	-3.130138932	0.005132524	0.049717887	-2.721640885
ENSRNOG00000015699	NA	Lman2l	protein_coding	-0.294339298	4.617593137	-3.129721216	0.005137449	0.049722242	-2.619931491
ENSRNOG00000013704	497840	Cps1	protein_coding	0.786619428	1.094878245	3.128887189	0.005147296	0.049723843	-2.158226633
ENSRNOG00000017538	499281	Lrrc27	protein_coding	0.727866869	1.403826657	3.1293908	0.005141348	0.049723843	-2.163248525
ENSRNOG00000055089	85254	Slc44a1	protein_coding	-0.773737218	6.566460564	-3.129056694	0.005145293	0.049723843	-2.726963711
ENSRNOG00000019434	690810	Adat1	protein_coding	-0.452488322	1.665154723	-3.127661069	0.005161805	0.049784646	-2.224773528
ENSRNOG00000022597	305909	Cenpj	protein_coding	-0.379745497	3.173226904	-3.12776851	0.005160532	0.049784646	-2.427883147
ENSRNOG00000007111	25499	Nrdc	protein_coding	-0.225131815	7.313785611	-3.127536339	0.005163283	0.049784646	-2.733813247
ENSRNOG00000059446	NA	AABR07049152.1	snoRNA	-0.740379419	-0.652984117	-3.126669954	0.005173562	0.049828072	-2.053499185
ENSRNOG00000003313	24397	Glra2	protein_coding	-1.469491446	2.464558273	-3.126126491	0.00518002	0.049828072	-2.3465699
ENSRNOG00000006359	287835	Galk1	protein_coding	0.555656022	4.083020103	3.126480893	0.005175808	0.049828072	-2.533902907
ENSRNOG00000004676	29433	Pak3	protein_coding	-0.38589983	4.98167416	-3.12606743	0.005180722	0.049828072	-2.660617337
ENSRNOG00000023381	497959	Proca1	protein_coding	-0.495100393	2.763170923	-3.125141291	0.005191747	0.049902957	-2.371316949
