# Supplementary material for: Social interaction following prepubertal stress alters prefrontal gene expression associated with cell signalling and oligodendrocytes
Source: Transl Psychiatry. 2022 Dec 16;12:516. doi: 10.1038/s41398-022-02280-7 (PMC9758144; doi:10.1038/s41398-022-02280-7)
Supplement: Supplementary file 3 — Supplementary Table 3 [file 41398_2022_2280_MOESM3_ESM.csv]

Pathways enriched for differentialy expressed genes ('Direct', Con vs PPS)
Pathway	number of terms	number of overlaps	Odds ratio	P value	bonferroni corrected p value
GO:0007186_G_proteincoupled_receptor_signaling_pathway	912	93	2.333760648	5.35E-11	3.97E-07
GO:0007399_nervous_system_development	1429	199	1.735798641	1.69E-10	1.26E-06
GO:0099536_synaptic_signaling	453	77	2.223709112	1.13E-08	8.35E-05
GO:0031226_intrinsic_component_of_plasma_membrane	1405	161	1.710044811	1.36E-08	0.000100725
GO:0030182_neuron_differentiation	831	125	1.823213108	2.17E-08	0.000160715
GO:0099537_transsynaptic_signaling	438	74	2.210983369	2.54E-08	0.000188334
GO:0022008_neurogenesis	980	141	1.746960332	3.02E-08	0.000223874
GO:0007268_chemical_synaptic_transmission	433	73	2.212108505	3.06E-08	0.000227194
GO:0098916_anterograde_transsynaptic_signaling	433	73	2.212108505	3.06E-08	0.000227194
GO:0000902_cell_morphogenesis	698	112	1.868665313	3.53E-08	0.000261742
GO:0005887_integral_component_of_plasma_membrane	1344	154	1.699859869	3.54E-08	0.000262185
GO:0000904_cell_morphogenesis_involved_in_differentiation	488	85	2.063210612	3.70E-08	0.000274351
GO:0007267_cellcell_signaling	1306	160	1.677747597	4.16E-08	0.000308818
GO:0042995_cell_projection	1290	169	1.649746708	4.91E-08	0.000364339
GO:0120025_plasma_membrane_bounded_cell_projection	1275	166	1.641169186	8.25E-08	0.000611942
GO:0030424_axon	289	59	2.344846408	1.10E-07	0.000815363
GO:0048699_generation_of_neurons	931	133	1.723671991	1.28E-07	0.000946606
GO:0007409_axonogenesis	305	60	2.274872352	2.06E-07	0.001527037
GO:0019932_secondmessengermediated_signaling	330	51	2.444588949	2.59E-07	0.001920702
GO:0061564_axon_development	326	62	2.209353273	3.08E-07	0.00228065
GO:0038023_signaling_receptor_activity	1037	92	1.866663347	4.95E-07	0.003669264
GO:0060089_molecular_transducer_activity	1037	92	1.866663347	4.95E-07	0.003669264
GO:0004888_transmembrane_signaling_receptor_activity	886	77	1.982971166	5.45E-07	0.004044382
GO:0043005_neuron_projection	702	101	1.786187052	8.36E-07	0.006198531
GO:0004930_G_proteincoupled_receptor_activity	320	40	2.628378535	1.04E-06	0.00773974
GO:0048666_neuron_development	677	104	1.75392527	1.19E-06	0.008849805
GO:0120039_plasma_membrane_bounded_cell_projection_morphogenesis	439	76	1.943397767	1.21E-06	0.008969697
GO:0048667_cell_morphogenesis_involved_in_neuron_differentiation	371	67	2.02906299	1.39E-06	0.01029088
GO:0048858_cell_projection_morphogenesis	442	76	1.931143904	1.47E-06	0.01093346
GO:0048812_neuron_projection_morphogenesis	427	74	1.938699087	1.76E-06	0.013049515
GO:0031224_intrinsic_component_of_membrane	1933	203	1.477561153	2.34E-06	0.017342214
GO:0032990_cell_part_morphogenesis	452	76	1.883602452	3.18E-06	0.023590472
GO:0048468_cell_development	1277	156	1.545924868	3.25E-06	0.024121881
GO:0009653_anatomical_structure_morphogenesis	1778	197	1.473316013	3.62E-06	0.026841239
GO:0032989_cellular_component_morphogenesis	518	82	1.806417828	5.32E-06	0.039428714
GO:0016021_integral_component_of_membrane	1841	193	1.464594932	5.91E-06	0.043842228
GO:0031175_neuron_projection_development	616	94	1.726216256	6.07E-06	0.045036243
