# Supplementary material for: Social interaction following prepubertal stress alters prefrontal gene expression associated with cell signalling and oligodendrocytes
Source: Transl Psychiatry. 2022 Dec 16;12:516. doi: 10.1038/s41398-022-02280-7 (PMC9758144; doi:10.1038/s41398-022-02280-7)
Supplement: Supplementary file 4 — Supplementary Table 4 [file 41398_2022_2280_MOESM4_ESM.csv]

Pathways enriched for differentialy expressed genes ('Direct', Con vs PPS)
Pathway	Number of terms	Number of overlaps	Odds ratio	P value	Bonferroni corrected P value
MP0003633_abnormal_nervous_system_physiology	1699	223	1.587275359	1.09E-08	3.14E-05
MP0006011_abnormal_endolymphatic_duct_morphology	29	12	16.26688993	3.03E-08	8.74E-05
MP0002729_abnormal_inner_ear_canal_morphology	59	19	6.461540211	3.35E-08	9.66E-05
MP0002428_abnormal_semicircular_canal_morphology	56	18	6.673425462	5.44E-08	0.000157026
MP0004427_abnormal_vestibular_labyrinth_morphology	75	20	5.442673854	1.11E-07	0.00032071
MP0009745_abnormal_behavioral_response_to_xenobiotic	265	51	2.503856316	1.42E-07	0.000408869
MP0000026_abnormal_inner_ear_morphology	257	47	2.580921834	2.03E-07	0.000586622
MP0003491_abnormal_voluntary_movement	1687	209	1.530086738	2.43E-07	0.000703122
MP0003313_abnormal_locomotor_activation	1276	166	1.606642312	2.52E-07	0.000728459
MP0001392_abnormal_locomotor_behavior	1610	202	1.531797368	3.37E-07	0.000974298
MP0002882_abnormal_neuron_morphology	1205	158	1.609075018	4.19E-07	0.001209798
MP0001340_abnormal_eyelid_morphology	187	40	2.716197768	5.28E-07	0.001525542
MP0002102_abnormal_ear_morphology	401	64	2.133597859	5.61E-07	0.001619352
MP0000035_abnormal_membranous_labyrinth_morphology	229	41	2.611508074	8.87E-07	0.002563069
MP0003938_abnormal_ear_development	57	15	5.308943922	5.26E-06	0.015198719
MP0009748_abnormal_behavioral_response_to_addictive_substance	91	23	3.477677577	5.28E-06	0.015249948
MP0009653_abnormal_palate_development	94	23	3.477677577	5.28E-06	0.015249948
MP0003756_abnormal_hard_palate_morphology	95	23	3.477677577	5.28E-06	0.015249948
MP0009655_abnormal_secondary_palate_development	90	22	3.520573766	7.17E-06	0.020712989
MP0013545_cleft_hard_palate	73	19	3.971236951	7.81E-06	0.022540942
MP0000031_abnormal_cochlea_morphology	214	37	2.465791495	8.47E-06	0.024473449
MP0008488_abnormal_semicircular_canal_ampulla_morphology	30	10	9.021574052	9.28E-06	0.026786837
MP0009806_abnormal_otic_vesicle_morphology	32	11	7.447531083	1.08E-05	0.031092696
MP0001388_abnormal_stationary_movement	160	29	2.757465658	1.38E-05	0.039807597
MP0002752_abnormal_somatic_nervous_system_morphology	866	107	1.619371544	1.66E-05	0.04798574
MP0001302_eyelids_open_at_birth	52	16	4.342407644	1.72E-05	0.049705584
					1
					1
					1
					1
					1
					1
					1
					1
					1
					1
					1
					1
					1
					1
					1
					1
					1
					1
					1
					1
					1
					1
					1
					1
					1
					1
					1
					1
					1
					1
					1
					1
					1
					1
					1
					1
					1
					1
					1
					1
					1
					1
					1
					1
					1
					1
					1
					1
					1
					1
					1
					1
					1
					1
					1
					1
					1
					1
					1
					1
					1
					1
					1
					1
					1
					1
					1
					1
					1
					1
					1
					1
					1
					1
					1
					1
					1
					1
					1
					1
					1
					1
					1
					1
					1
					1
					1
					1
					1
					1
					1
					1
					1
					1
					1
					1
					1
					1
					1
					1
					1
					1
					1
					1
					1
					1
					1
					1
					1
					1
					1
					1
					1
					1
					1
					1
					1
					1
					1
					1
					1
					1
					1
					1
					1
					1
					1
					1
					1
					1
					1
					1
					1
					1
					1
					1
					1
					1
					1
					1
					1
					1
					1
					1
					1
					1
					1
					1
					1
					1
					1
					1
					1
					1
					1
					1
					1
					1
					1
					1
					1
					1
					1
					1
					1
					1
					1
					1
					1
					1
					1
					1
					1
					1
					1
					1
					1
					1
					1
					1
					1
					1
					1
					1
					1
					1
					1
					1
					1
					1
					1
					1
					1
					1
					1
					1
					1
					1
					1
					1
					1
					1
					1
					1
					1
					1
					1
					1
					1
					1
					1
					1
					1
					1
					1
					1
					1
					1
					1
					1
					1
					1
					1
					1
					1
					1
					1
					1
					1
					1
					1
					1
					1
					1
					1
					1
					1
					1
					1
					1
					1
					1
					1
					1
					1
					1
					1
					1
					1
					1
					1
					1
					1
					1
					1
					1
					1
					1
					1
					1
					1
					1
					1
					1
					1
					1
					1
					1
					1
					1
					1
					1
					1
					1
					1
					1
					1
					1
					1
					1
					1
					1
					1
					1
					1
					1
					1
					1
					1
					1
					1
					1
					1
					1
					1
					1
					1
					1
					1
					1
					1
					1
					1
					1
					1
					1
					1
					1
					1
					1
					1
					1
					1
					1
					1
					1
					1
					1
					1
					1
					1
					1
					1
					1
					1
					1
					1
					1
					1
					1
					1
					1
					1
					1
					1
					1
					1
					1
					1
					1
					1
					1
					1
					1
					1
					1
					1
					1
					1
					1
					1
					1
					1
					1
					1
					1
					1
					1
					1
					1
					1
					1
					1
					1
					1
					1
					1
					1
					1
					1
					1
					1
					1
					1
					1
					1
					1
					1
					1
					1
					1
					1
					1
					1
					1
					1
					1
					1
					1
					1
					1
					1
					1
					1
					1
					1
					1
					1
					1
					1
					1
					1
					1
					1
					1
					1
					1
					1
					1
					1
					1
					1
					1
					1
					1
					1
					1
					1
					1
					1
					1
					1
					1
					1
					1
					1
					1
					1
					1
					1
					1
					1
					1
					1
					1
					1
					1
					1
					1
					1
					1
					1
					1
					1
					1
					1
					1
					1
					1
					1
					1
					1
					1
					1
					1
					1
					1
					1
					1
					1
					1
					1
					1
					1
					1
					1
					1
					1
					1
					1
					1
					1
					1
					1
					1
					1
					1
					1
					1
					1
					1
					1
					1
					1
					1
					1
					1
					1
					1
					1
					1
					1
					1
					1
					1
					1
					1
					1
					1
					1
					1
					1
					1
					1
					1
					1
					1
					1
					1
					1
					1
					1
					1
					1
					1
					1
					1
					1
					1
					1
					1
					1
					1
					1
					1
					1
					1
					1
					1
					1
					1
					1
					1
					1
					1
					1
					1
					1
					1
					1
					1
					1
					1
					1
					1
					1
					1
					1
					1
					1
					1
					1
					1
					1
					1
					1
					1
					1
					1
					1
					1
					1
					1
					1
					1
					1
					1
					1
					1
					1
					1
					1
					1
					1
					1
					1
					1
					1
					1
					1
					1
					1
					1
					1
					1
					1
					1
					1
					1
					1
					1
					1
					1
					1
					1
					1
					1
					1
					1
					1
					1
					1
					1
					1
					1
					1
					1
					1
					1
					1
					1
					1
					1
					1
					1
					1
					1
					1
					1
					1
					1
					1
					1
					1
					1
					1
					1
					1
					1
					1
					1
					1
					1
					1
					1
					1
					1
					1
					1
					1
					1
					1
					1
					1
					1
					1
					1
					1
					1
					1
					1
					1
					1
					1
					1
					1
					1
					1
					1
					1
					1
					1
					1
					1
					1
					1
					1
					1
					1
					1
					1
					1
					1
					1
					1
					1
					1
					1
					1
					1
					1
					1
					1
					1
					1
					1
					1
					1
					1
					1
					1
					1
					1
					1
					1
					1
					1
					1
					1
					1
					1
					1
					1
					1
					1
					1
					1
					1
					1
					1
					1
					1
					1
					1
					1
					1
					1
					1
					1
					1
					1
					1
					1
					1
					1
					1
					1
					1
					1
					1
					1
					1
					1
					1
					1
					1
					1
					1
					1
					1
					1
					1
					1
					1
					1
					1
					1
					1
					1
					1
					1
					1
					1
					1
					1
					1
					1
					1
					1
					1
					1
					1
					1
					1
					1
					1
					1
					1
					1
					1
					1
					1
					1
					1
					1
					1
					1
					1
					1
					1
					1
					1
					1
					1
					1
					1
					1
					1
					1
					1
					1
					1
					1
					1
					1
					1
					1
					1
					1
					1
					1
					1
					1
					1
					1
					1
					1
					1
					1
					1
					1
					1
					1
					1
					1
					1
					1
					1
					1
					1
					1
					1
					1
					1
					1
					1
					1
					1
					1
					1
					1
					1
					1
					1
					1
					1
					1
					1
					1
					1
					1
					1
					1
					1
					1
					1
					1
					1
					1
					1
					1
					1
					1
					1
					1
					1
					1
					1
					1
					1
					1
					1
					1
					1
					1
					1
					1
					1
					1
					1
					1
					1
					1
					1
					1
					1
					1
					1
					1
					1
					1
					1
					1
					1
					1
					1
					1
					1
					1
					1
					1
					1
					1
					1
					1
					1
					1
					1
					1
					1
					1
					1
					1
					1
					1
					1
					1
					1
					1
					1
					1
					1
					1
					1
					1
					1
					1
					1
					1
					1
					1
					1
					1
					1
					1
					1
					1
					1
					1
					1
					1
					1
					1
					1
					1
					1
					1
					1
					1
					1
					1
					1
					1
					1
					1
					1
					1
					1
					1
					1
					1
					1
					1
					1
					1
					1
					1
					1
					1
					1
					1
					1
					1
					1
					1
					1
					1
					1
					1
					1
					1
					1
					1
					1
					1
					1
					1
					1
					1
					1
					1
					1
					1
					1
					1
					1
					1
					1
					1
					1
					1
					1
					1
					1
					1
					1
					1
					1
					1
					1
					1
					1
					1
					1
					1
					1
					1
					1
					1
					1
					1
					1
					1
					1
					1
					1
					1
					1
					1
					1
					1
					1
					1
					1
					1
					1
					1
					1
					1
					1
					1
					1
					1
					1
					1
					1
					1
					1
					1
					1
					1
					1
					1
					1
					1
					1
					1
					1
					1
					1
					1
					1
					1
					1
					1
					1
					1
					1
					1
					1
					1
					1
					1
					1
					1
					1
					1
					1
					1
					1
					1
					1
					1
					1
					1
					1
					1
					1
					1
					1
					1
					1
					1
					1
					1
					1
					1
					1
					1
					1
					1
					1
					1
					1
					1
					1
					1
					1
					1
					1
					1
					1
					1
					1
					1
					1
					1
					1
					1
					1
					1
					1
					1
					1
					1
					1
					1
					1
					1
					1
					1
					1
					1
					1
					1
					1
					1
					1
					1
					1
					1
					1
					1
					1
					1
					1
					1
					1
					1
					1
					1
					1
					1
					1
					1
					1
					1
					1
					1
					1
					1
					1
					1
					1
					1
					1
					1
					1
					1
					1
					1
					1
					1
					1
					1
					1
					1
					1
					1
					1
					1
					1
					1
					1
					1
					1
					1
					1
					1
					1
					1
					1
					1
					1
					1
					1
					1
					1
					1
					1
					1
					1
					1
					1
					1
					1
					1
					1
					1
					1
					1
					1
					1
					1
					1
					1
					1
					1
					1
					1
					1
					1
					1
					1
					1
					1
					1
					1
					1
					1
					1
					1
					1
					1
					1
					1
					1
					1
					1
					1
					1
					1
					1
					1
					1
					1
					1
					1
					1
					1
					1
					1
					1
					1
					1
					1
					1
					1
					1
					1
					1
					1
					1
					1
					1
					1
					1
					1
					1
					1
					1
					1
					1
					1
					1
					1
					1
					1
					1
					1
					1
					1
					1
					1
					1
					1
					1
					1
					1
					1
					1
					1
					1
					1
					1
					1
					1
					1
					1
					1
					1
					1
					1
					1
					1
					1
					1
					1
					1
					1
					1
					1
					1
					1
					1
					1
					1
					1
					1
					1
					1
					1
					1
					1
					1
					1
					1
					1
					1
					1
					1
					1
					1
					1
					1
					1
					1
					1
					1
					1
					1
					1
					1
					1
					1
					1
					1
					1
					1
					1
					1
					1
					1
					1
					1
					1
					1
					1
					1
					1
					1
					1
					1
					1
					1
					1
					1
					1
					1
					1
					1
					1
					1
					1
					1
					1
					1
					1
					1
					1
					1
					1
					1
					1
					1
					1
					1
					1
					1
					1
					1
					1
					1
					1
					1
					1
					1
					1
					1
					1
					1
					1
					1
					1
					1
					1
					1
					1
					1
					1
					1
					1
					1
					1
					1
					1
					1
					1
					1
					1
					1
					1
					1
					1
					1
					1
					1
					1
					1
					1
					1
					1
					1
					1
					1
					1
					1
					1
					1
					1
					1
					1
					1
					1
					1
					1
					1
					1
					1
					1
					1
					1
					1
					1
					1
					1
					1
					1
					1
					1
					1
					1
					1
					1
					1
					1
					1
					1
					1
					1
					1
					1
					1
					1
					1
					1
					1
					1
					1
					1
					1
					1
					1
					1
					1
					1
					1
					1
					1
					1
					1
					1
					1
					1
					1
					1
					1
					1
					1
					1
					1
					1
					1
					1
					1
					1
					1
					1
					1
					1
					1
					1
					1
					1
					1
					1
					1
					1
					1
					1
					1
					1
					1
					1
					1
					1
